# Supplementary material for: rMSIfragment: improving MALDI-MSI lipidomics through automated in-source fragment annotation
Source: J Cheminform. 2023 Sep 15;15:80. doi: 10.1186/s13321-023-00756-2 (PMC10504721; doi:10.1186/s13321-023-00756-2)
Supplement: Supplementary file 2 — Additional file 2: Table S5: Complete list of annotations using rMSIfragment (Samples G1-G8). [file 13321_2023_756_MOESM2_ESM.csv]

experimental_mz	exactmass	ppm_error	abbreviation	id	adduct	fragmentation	LO	C	S
791.63088	747.710459	2.501094801	ACer 48:1;O2	LMSP02040002	M-H+Na+K	M-NH3	1	0	1
766.7195645	775.741759	2.874103154	ACer 50:1;O2	LMSP02040003	M-H2O+Na	M-NH2	1	0	1
988.8582058	943.929559	2.405737273	ACer 62:1;O2	LMSP02040017	M-H+Na+K	M-NH2	2	0.819489166	3.638978331
1010.838269	943.929559	0.353546585	ACer 62:1;O2	LMSP02040017	M-2H+2Na+K	M-NH2	2	0.819489166	3.638978331
962.8427727	955.893174	0.128466919	ACer 62:3;O3	LMSP02040166	M-H20+K	M-NH2	1	0	1
959.8747541	969.908824	1.877261116	ACer 63:3;O3	LMSP02040031	M-H2O+Na	M-NH3	1	0	1
1016.890105	971.960859	2.953079599	ACer 64:1;O2	LMSP02040018	M-H+Na+K	M-NH2	2	0.705359032	3.410718064
1038.872954	971.960859	3.826459908	ACer 64:1;O2	LMSP02040018	M-2H+2Na+K	M-NH2	2	0.705359032	3.410718064
1013.887836	985.940124	3.104747146	ACer 64:2;O3	LMSP02040171	M-H+2Na	M-NH3	1	0	1
989.8636575	983.924474	2.507659459	ACer 64:3;O3	LMSP02040030	M-H20+K	M-NH3	1	0	1
1016.890105	1009.940124	0.500312836	ACer 66:4;O3	LMSP02040179	M-H20+K	M-NH2	2	0.994231644	3.988463287
1015.88603	1009.940124	4.213406379	ACer 66:4;O3	LMSP02040179	M-H20+K	M-NH3	2	0.994231644	3.988463287
1014.931723	1023.955774	0.364097175	ACer 67:4;O3	LMSP02040180	M-H2O+Na	M-NH2	1	0	1
1043.966848	1054.002724	3.441488263	ACer 69:3;O3	LMSP02040026	M-H2O+Na	M-NH3	1	0	1
719.5763938	881.599332	3.679671256	Am-Hex-PE 34:0	LMGP21010013	M+Na-COOH	M-P_EtnA	7	0.312952629	9.1906684
747.5785657	881.599332	4.568817223	Am-Hex-PE 34:0	LMGP21010013	M-H2O+Na	M-P_EtnA	7	0.312952629	9.1906684
779.5415745	881.599332	2.113603923	Am-Hex-PE 34:0	LMGP21010013	M+K	M-P_EtnA	7	0.312952629	9.1906684
839.4803965	881.599332	0.954302881	Am-Hex-PE 34:0	LMGP21010013	M-2H+Na+2K	M-P_EtnA	7	0.312952629	9.1906684
926.5661631	881.599332	4.955632393	Am-Hex-PE 34:0	LMGP21010013	M-H+2Na	M	7	0.312952629	9.1906684
948.5482578	881.599332	4.734822604	Am-Hex-PE 34:0	LMGP21010013	M-2H+3Na	M	7	0.312952629	9.1906684
948.5499568	881.599332	2.807596529	Am-Hex-PE 34:0	LMGP21010013	M-2H+3Na	M	7	0.312952629	9.1906684
745.5617367	879.583682	3.238886094	Am-Hex-PE 34:1	LMGP21010009	M-H2O+Na	M-P_EtnA	2	0.511782435	3.02356487
946.5331028	879.583682	4.182865906	Am-Hex-PE 34:1	LMGP21010009	M-2H+3Na	M	2	0.511782435	3.02356487
721.560478	877.568032	0.979730377	Am-Hex-PE 34:2	LMGP21010005	M-H2O+H	M-P_EtnA	2	0.717729183	3.435458365
743.5429207	877.568032	0.361393306	Am-Hex-PE 34:2	LMGP21010005	M-H2O+Na	M-P_EtnA	2	0.717729183	3.435458365
749.5907874	905.599332	2.043326121	Am-Hex-PE 36:2	LMGP21010010	M-H2O+H	M-P_EtnA	1	0	1
741.5598711	903.583682	4.556044923	Am-Hex-PE 36:3	LMGP21010007	M+Na-COOH	M-P_EtnA	4	0.213557594	4.854230374
747.5785657	903.583682	1.746248732	Am-Hex-PE 36:3	LMGP21010007	M-H2O+H	M-P_EtnA	4	0.213557594	4.854230374
839.4803965	903.583682	3.531851354	Am-Hex-PE 36:3	LMGP21010007	M-H+2K	M-P_EtnA	4	0.213557594	4.854230374
925.5240414	903.583682	4.104258335	Am-Hex-PE 36:3	LMGP21010007	M+K	M-NH3	4	0.213557594	4.854230374
739.5505508	901.568032	2.454658603	Am-Hex-PE 36:4	LMGP21010004	M+Na-COOH	M-P_EtnA	4	0.55207973	6.208318919
745.5617367	901.568032	0.442429625	Am-Hex-PE 36:4	LMGP21010004	M-H2O+H	M-P_EtnA	4	0.55207973	6.208318919
767.5428548	901.568032	0.424785586	Am-Hex-PE 36:4	LMGP21010004	M-H2O+Na	M-P_EtnA	4	0.55207973	6.208318919
783.5136755	901.568032	3.840342908	Am-Hex-PE 36:4	LMGP21010004	M-H20+K	M-P_EtnA	4	0.55207973	6.208318919
743.5429207	899.552382	3.076147277	Am-Hex-PE 36:5	LMGP21010006	M-H2O+H	M-P_EtnA	1	0	1
769.5963894	931.614982	1.182439808	Am-Hex-PE 38:3	LMGP21010016	M+Na-COOH	M-P_EtnA	3	0.52634312	4.579029361
775.6095083	931.614982	1.310094408	Am-Hex-PE 38:3	LMGP21010016	M-H2O+H	M-P_EtnA	3	0.52634312	4.579029361
797.593938	931.614982	4.02542458	Am-Hex-PE 38:3	LMGP21010016	M-H2O+Na	M-P_EtnA	3	0.52634312	4.579029361
767.5819328	929.599332	2.468758628	Am-Hex-PE 38:4	LMGP21010011	M+Na-COOH	M-P_EtnA	4	0.540865478	6.163461911
773.5926792	929.599332	0.044572945	Am-Hex-PE 38:4	LMGP21010011	M-H2O+H	M-P_EtnA	4	0.540865478	6.163461911
925.5240414	929.599332	3.989462079	Am-Hex-PE 38:4	LMGP21010011	M+K	M-EtnA	4	0.540865478	6.163461911
974.5662123	929.599332	4.646903709	Am-Hex-PE 38:4	LMGP21010011	M-H+2Na	M	4	0.540865478	6.163461911
927.579064	927.583682	4.978522583	Am-Hex-PE 38:5	LMGP21010008	M+	M	1	0	1
909.5522134	925.568032	3.139161134	Am-Hex-PE 38:6	LMGP21010001	M+	M-NH2	3	0.403256947	4.209770841
909.5522134	925.568032	3.706419712	Am-Hex-PE 38:6	LMGP21010001	M+H	M-NH3	3	0.403256947	4.209770841
925.5651183	925.568032	3.148055859	Am-Hex-PE 38:6	LMGP21010001	M+	M	3	0.403256947	4.209770841
795.6068513	957.630632	4.267351014	Am-Hex-PE 40:4	LMGP21010014	M+Na-COOH	M-P_EtnA	4	0.382193132	5.528772527
795.6148624	957.630632	4.098229562	Am-Hex-PE 40:4	LMGP21010014	M+Na-COOH	M-P_EtnA	4	0.382193132	5.528772527
823.6063492	957.630632	0.534047823	Am-Hex-PE 40:4	LMGP21010014	M-H2O+Na	M-P_EtnA	4	0.382193132	5.528772527
1024.538657	957.630632	0.366580315	Am-Hex-PE 40:4	LMGP21010014	M-2H+2Na+K	M-NH2	4	0.382193132	5.528772527
797.593938	953.599332	1.363422905	Am-Hex-PE 40:6	LMGP21010002	M-H2O+H	M-P_EtnA	2	0.516333655	3.03266731
813.5914131	953.599332	4.063879031	Am-Hex-PE 40:6	LMGP21010002	M+H	M-P_EtnA	2	0.516333655	3.03266731
909.5522134	951.583682	3.605152139	Am-Hex-PE 40:7	LMGP21010003	M+H	M-EtnA	2	0.868105441	3.736210882
931.5354233	951.583682	4.981630323	Am-Hex-PE 40:7	LMGP21010003	M+Na	M-EtnA	2	0.868105441	3.736210882
747.5785657	865.604417	4.670569664	Am-Hex-PE O-34:1	LMGP21020008	M+Na	M-P_EtnA	4	0.62280738	6.491229519
785.526559	865.604417	4.463671759	Am-Hex-PE O-34:1	LMGP21020008	M-H+Na+K	M-P_EtnA	4	0.62280738	6.491229519
807.5787318	865.604417	4.75268957	Am-Hex-PE O-34:1	LMGP21020008	M-H2O+H	M-EtnA	4	0.62280738	6.491229519
827.5801119	865.604417	3.285511269	Am-Hex-PE O-34:1	LMGP21020008	M+Na-COOH	M-NH3	4	0.62280738	6.491229519
747.5785657	865.604417	4.670569664	Am-Hex-PE O-34:2	LMGP21030009	M+Na	M-P_EtnA	4	0.62280738	6.491229519
785.526559	865.604417	4.463671759	Am-Hex-PE O-34:2	LMGP21030009	M-H+Na+K	M-P_EtnA	4	0.62280738	6.491229519
807.5787318	865.604417	4.75268957	Am-Hex-PE O-34:2	LMGP21030009	M-H2O+H	M-EtnA	4	0.62280738	6.491229519
827.5801119	865.604417	3.285511269	Am-Hex-PE O-34:2	LMGP21030009	M+Na-COOH	M-NH3	4	0.62280738	6.491229519
775.5813634	893.635717	3.871210112	Am-Hex-PE O-36:1	LMGP21020003	M-H20+K	M-P_EtnA	3	0.555280396	4.665841187
775.6095083	893.635717	4.124152501	Am-Hex-PE O-36:1	LMGP21020003	M+Na	M-P_EtnA	3	0.555280396	4.665841187
835.6096744	893.635717	4.20369658	Am-Hex-PE O-36:1	LMGP21020003	M-H2O+H	M-EtnA	3	0.555280396	4.665841187
773.5926792	891.620067	2.811094129	Am-Hex-PE O-36:2	LMGP21020004	M+Na	M-P_EtnA	2	0.40351475	2.8070295
827.5801119	891.620067	3.189714368	Am-Hex-PE O-36:2	LMGP21020004	M+Na-COOH	M-EtnA	2	0.40351475	2.8070295
749.5907874	889.604417	2.063203308	Am-Hex-PE O-36:3	LMGP21030008	M+H	M-P_EtnA	4	0.525146002	6.100584009
825.5652699	889.604417	4.105225835	Am-Hex-PE O-36:3	LMGP21030008	M+Na-COOH	M-EtnA	4	0.525146002	6.100584009
831.5760164	889.604417	1.572135785	Am-Hex-PE O-36:3	LMGP21030008	M-H2O+H	M-EtnA	4	0.525146002	6.100584009
851.5798303	889.604417	2.8803612	Am-Hex-PE O-36:3	LMGP21030008	M+Na-COOH	M-NH3	4	0.525146002	6.100584009
745.5617367	885.573117	0.4673588	Am-Hex-PE O-36:5	LMGP21030011	M+H	M-P_EtnA	4	0.475479531	5.901918125
767.5428548	885.573117	0.415519721	Am-Hex-PE O-36:5	LMGP21030011	M+Na	M-P_EtnA	4	0.475479531	5.901918125
783.5136755	885.573117	4.005689923	Am-Hex-PE O-36:5	LMGP21030011	M+K	M-P_EtnA	4	0.475479531	5.901918125
847.544319	885.573117	1.861919937	Am-Hex-PE O-36:5	LMGP21030011	M+Na-COOH	M-NH3	4	0.475479531	5.901918125
775.6095083	915.620067	1.349362639	Am-Hex-PE O-38:4	LMGP21020005	M+H	M-P_EtnA	4	0.64442926	6.577717039
797.593938	915.620067	4.112126412	Am-Hex-PE O-38:4	LMGP21020005	M+Na	M-P_EtnA	4	0.64442926	6.577717039
889.4730246	915.620067	3.110653623	Am-Hex-PE O-38:4	LMGP21020005	M-2H+3K	M-P_EtnA	4	0.64442926	6.577717039
851.5798303	915.620067	2.798586825	Am-Hex-PE O-38:4	LMGP21020005	M+Na-COOH	M-EtnA	4	0.64442926	6.577717039
773.5926792	913.604417	0.061771788	Am-Hex-PE O-38:5	LMGP21030007	M+H	M-P_EtnA	4	0.664739311	6.658957242
772.5892324	913.604417	4.279249805	Am-Hex-PE O-38:5	LMGP21030007	M+	M-P_EtnA	4	0.664739311	6.658957242
980.5116283	913.604417	1.274765249	Am-Hex-PE O-38:5	LMGP21030007	M-2H+2Na+K	M-NH2	4	0.664739311	6.658957242
963.5274307	913.604417	3.871687467	Am-Hex-PE O-38:5	LMGP21030007	M-2H+3Na	M-NH3	4	0.664739311	6.658957242
770.5724034	911.588767	2.995370437	Am-Hex-PE O-38:6	LMGP21020001	M+	M-P_EtnA	2	0.722733526	3.445467051
847.544319	911.588767	1.808717059	Am-Hex-PE O-38:6	LMGP21020001	M+Na-COOH	M-EtnA	2	0.722733526	3.445467051
791.5252859	909.573117	3.367621333	Am-Hex-PE O-38:7	LMGP21030001	M-H20+K	M-P_EtnA	2	-0.109905016	1.780189968
768.5555639	909.573117	1.69435815	Am-Hex-PE O-38:7	LMGP21030001	M+	M-P_EtnA	2	-0.109905016	1.780189968
803.6424379	943.651367	3.036227986	Am-Hex-PE O-40:4	LMGP21020002	M+H	M-P_EtnA	2	0.559079025	3.11815805
917.5063017	943.651367	0.923154098	Am-Hex-PE O-40:4	LMGP21020002	M-2H+3K	M-P_EtnA	2	0.559079025	3.11815805
779.6197449	941.635717	3.952763145	Am-Hex-PE O-40:5	LMGP21030003	M+Na-COOH	M-P_EtnA	5	0.648472978	8.242364892
823.6063492	941.635717	0.559049028	Am-Hex-PE O-40:5	LMGP21030003	M+Na	M-P_EtnA	5	0.648472978	8.242364892
915.4874606	941.635717	4.313979892	Am-Hex-PE O-40:5	LMGP21030003	M-2H+3K	M-P_EtnA	5	0.648472978	8.242364892
800.6166827	941.635717	0.063616381	Am-Hex-PE O-40:5	LMGP21030003	M+	M-P_EtnA	5	0.648472978	8.242364892
941.6390029	941.635717	3.489595041	Am-Hex-PE O-40:5	LMGP21030003	M+	M	5	0.648472978	8.242364892
777.600506	939.620067	0.141761286	Am-Hex-PE O-40:6	LMGP21020007	M+Na-COOH	M-P_EtnA	3	0.41645101	4.249353031
798.603346	939.620067	2.525668484	Am-Hex-PE O-40:6	LMGP21020007	M+	M-P_EtnA	3	0.41645101	4.249353031
963.5274307	939.620067	3.764426193	Am-Hex-PE O-40:6	LMGP21020007	M-2H+3Na	M-EtnA	3	0.41645101	4.249353031
916.4988682	953.514298	4.084097063	CDP-DG 32:0	LMGP13010003	M+Na-COOH	M-NH2	3	0.537537412	4.612612235
937.5002731	953.514298	4.928247482	CDP-DG 32:0	LMGP13010003	M+	M-NH2	3	0.537537412	4.612612235
915.4874606	953.514298	0.326927319	CDP-DG 32:0	LMGP13010003	M+Na-COOH	M-NH3	3	0.537537412	4.612612235
988.5194328	981.545598	3.422050257	CDP-DG 34:0	LMGP13010005	M+Na	M-NH2	2	0.887774578	3.775549155
964.5218077	981.545598	2.810686096	CDP-DG 34:0	LMGP13010005	M+	M-NH3	2	0.887774578	3.775549155
964.5218077	979.529948	3.352397052	CDP-DG 34:1	LMGP13010002	M+H	M-NH2	2	0.840606113	3.681212226
985.4971324	979.529948	4.628246334	CDP-DG 34:1	LMGP13010002	M+Na	M-NH3	2	0.840606113	3.681212226
961.4935893	977.514298	2.030305892	CDP-DG 34:2	LMGP13010007	M+	M-NH2	2	0	2
961.4935893	977.514298	1.493186536	CDP-DG 34:2	LMGP13010007	M+H	M-NH3	2	0	2
1010.584322	1009.576898	0.122719612	CDP-DG 36:0	LMGP13010013	M+H	M	1	0	1
990.5323127	1007.561248	2.368248493	CDP-DG 36:1	LMGP13010014	M+	M-NH3	2	0.960410669	3.920821338
992.5760052	1007.561248	2.339554208	CDP-DG 36:1	LMGP13010014	M-H2O+H	M	2	0.960410669	3.920821338
990.5323127	1005.545598	1.850928695	CDP-DG 36:2	LMGP13010004	M+H	M-NH2	2	0.957686729	3.915373458
988.5194328	1005.545598	0.381832225	CDP-DG 36:2	LMGP13010004	M+	M-NH3	2	0.957686729	3.915373458
988.5194328	1003.529948	0.905711921	CDP-DG 36:3	LMGP13010024	M+H	M-NH2	2	0.981390231	3.962780462
987.5159735	1003.529948	4.732803049	CDP-DG 36:3	LMGP13010024	M+	M-NH2	2	0.981390231	3.962780462
985.4971324	1001.514298	1.556128006	CDP-DG 36:4	LMGP13010008	M+	M-NH2	3	0.823216816	5.469650448
985.4971324	1001.514298	2.080372235	CDP-DG 36:4	LMGP13010008	M+H	M-NH3	3	0.823216816	5.469650448
980.5116283	1001.514298	2.066574545	CDP-DG 36:4	LMGP13010008	M+Na-COOH	M	3	0.823216816	5.469650448
1015.547263	1031.561248	4.594487466	CDP-DG 38:3	LMGP13010010	M+	M-NH2	1	0	1
1025.5592	1057.576898	3.355527758	CDP-DG 40:4	LMGP13010027	M-H2O+H	M-NH3	1	0	1
675.5469714	636.58453	1.191714125	CE 17:1	LMST01020023	M+K	M	2	0.528321597	3.056643194
697.5312223	636.58453	2.501247983	CE 17:1	LMST01020023	M-H+Na+K	M	2	0.528321597	3.056643194
689.5654232	650.60018	3.140505536	CE 18:1	LMST01020003	M+K	M	2	0.704619931	3.409239861
711.5438918	650.60018	2.133719451	CE 18:1	LMST01020003	M-H+Na+K	M	2	0.704619931	3.409239861
725.5055948	648.58453	3.183572953	CE 18:2	LMST01020008	M-H+2K	M	1	0	1
757.5633595	680.64713	4.070374865	CE 20:0	LMST01020010	M-H+2K	M	1	0	1
717.5963658	678.63148	2.484170435	CE 20:1	LMST01020011	M+K	M	3	0.709683017	5.129049052
739.5788085	678.63148	3.283763444	CE 20:1	LMST01020011	M-H+Na+K	M	3	0.709683017	5.129049052
755.5505046	678.63148	0.036198694	CE 20:1	LMST01020011	M-H+2K	M	3	0.709683017	5.129049052
757.5250711	674.60018	3.274361386	CE 20:3	LMST01020013	M-2H+2Na+K	M	1	0	1
807.5787318	708.67843	0.98521702	CE 22:0	LMST01020016	M-2H+Na+2K	M	1	0	1
805.5619028	706.66278	2.656444396	CE 22:1	LMST01020025	M-2H+Na+2K	M	2	0.919074658	3.838149315
821.5375729	706.66278	0.151508055	CE 22:1	LMST01020025	M-2H+3K	M	2	0.919074658	3.838149315
739.5788085	700.61583	0.316189696	CE 22:4	LMST01020018	M+K	M	1	0	1
703.5784396	696.58453	0.560427843	CE 22:6	LMST01020019	M-H2O+Na	M	3	0.195336937	3.586010811
719.5763938	696.58453	3.824095876	CE 22:6	LMST01020019	M+Na	M	3	0.195336937	3.586010811
773.5069004	696.58453	4.838414343	CE 22:6	LMST01020019	M-H+2K	M	3	0.195336937	3.586010811
833.5968195	734.69408	2.367597255	CE 24:1	LMST01020020	M-2H+Na+2K	M	2	0.923663005	3.847326011
849.5705026	734.69408	2.072394499	CE 24:1	LMST01020020	M-2H+3K	M	2	0.923663005	3.847326011
611.3263314	513.475709	4.423797224	Cer 31:0;O3	LMSP02030083	M-2H+3K	M-NH3	2	-0.002926811	1.994146377
536.463264	513.475709	3.203631561	Cer 31:0;O3	LMSP02030083	M+Na	M	2	-0.002926811	1.994146377
538.4622098	555.486274	4.4733929	Cer 33:1;O4	LMSP02010194	M+	M-NH3	1	0	1
654.4446184	571.517574	0.097293061	Cer 34:0;O4	LMSP02030015	M-2H+2Na+K	M	1	0	1
542.4918938	535.496444	2.147106259	Cer 34:2;O2	LMSP02010024	M-H2O+Na	M	1	0	1
576.5112313	553.543394	0.655181609	Cer 35:0;O2	LMSP02020022	M-H20+K	M	1	0	1
576.5112313	569.538309	4.295388456	Cer 35:0;O3	LMSP02020019	M+Na	M-NH2	3	0.734655068	5.203965204
548.5392561	569.538309	2.716359499	Cer 35:0;O3	LMSP02020019	M+Na-COOH	M	3	0.734655068	5.203965204
652.4678419	569.538309	4.271668487	Cer 35:0;O3	LMSP02020019	M-2H+2Na+K	M	3	0.734655068	5.203965204
576.5112313	585.533224	4.152435063	Cer 35:0;O4	LMSP02030064	M-H2O+Na	M-NH2	1	0	1
573.4866471	567.522659	2.356288874	Cer 35:1;O3	LMSP02010147	M+Na	M-NH3	1	0	1
573.4866471	583.517574	2.265994275	Cer 35:1;O4	LMSP02010192	M-H2O+Na	M-NH3	1	0	1
549.4850911	565.507009	4.719392834	Cer 35:2;O3	LMSP02010081	M+H	M-NH3	1	0	1
666.440442	551.564129	2.561779726	Cer 36:0;O	LMSP00000018	M-2H+3K	M	1	0	1
650.4390656	567.559044	3.97198548	Cer 36:0;O2	LMSP02020008	M-2H+Na+2K	M-NH2	1	0	1
622.5175801	583.553959	0.72169136	Cer 36:0;O3	LMSP02020030	M+K	M	1	0	1
621.4868638	599.548874	2.233137146	Cer 36:0;O4	LMSP02030016	M+K	M-NH3	2	-0.024012492	1.951975015
622.5175801	599.548874	0.844210954	Cer 36:0;O4	LMSP02030016	M-H20+K	M	2	-0.024012492	1.951975015
610.4481026	549.548479	1.187074074	Cer 36:1;O	LMSP00000005	M-H+2K	M-NH2	1	0	1
664.4676264	581.538309	3.812991195	Cer 36:1;O3	LMSP02010070	M-2H+2Na+K	M	1	0	1
586.4696892	563.527744	4.490901843	Cer 36:2;O2	LMSP02010003	M+K	M-NH2	2	-0.26445117	1.47109766
548.5392561	563.527744	1.575656941	Cer 36:2;O2	LMSP02010003	M-H2O+H	M	2	-0.26445117	1.47109766
586.4696892	579.522659	4.220278022	Cer 36:2;O3	LMSP02010071	M-H20+K	M-NH2	2	-0.262654	1.474691999
579.5252868	579.522659	4.534472769	Cer 36:2;O3	LMSP02010071	M+	M	2	-0.262654	1.474691999
604.5446553	581.574694	3.028516646	Cer 37:0;O2	LMSP02020054	M-H20+K	M	1	0	1
626.5211369	597.569609	1.586520372	Cer 37:0;O3	LMSP02030054	M-H+2Na	M-NH2	1	0	1
598.5555975	613.564524	4.070628337	Cer 37:0;O4	LMSP02030033	M+H	M-NH2	1	0	1
602.5255559	579.559044	2.912739162	Cer 37:1;O2	LMSP02010032	M-H20+K	M	1	0	1
602.5255559	595.553959	1.882228245	Cer 37:1;O3	LMSP02010145	M+Na	M-NH2	2	0.823660821	3.647321642
578.5265677	595.553959	1.414214501	Cer 37:1;O3	LMSP02010145	M+	M-NH3	2	0.823660821	3.647321642
602.5255559	611.548874	1.808471309	Cer 37:1;O4	LMSP02010190	M-H2O+Na	M-NH2	1	0	1
583.5073316	577.543394	2.227862957	Cer 37:2;O2	LMSP02010061	M+Na	M-NH3	3	0.752985581	5.258956742
600.5090103	577.543394	4.473653965	Cer 37:2;O2	LMSP02010061	M-H20+K	M	3	0.752985581	5.258956742
638.4909497	577.543394	4.251953637	Cer 37:2;O2	LMSP02010061	M-H+Na+K	M	3	0.752985581	5.258956742
578.5265677	593.538309	0.534556942	Cer 37:2;O3	LMSP02010082	M+H	M-NH2	6	0.582380821	9.494284928
600.5090103	593.538309	0.379675878	Cer 37:2;O3	LMSP02010082	M+Na	M-NH2	6	0.582380821	9.494284928
622.4892455	593.538309	2.593575687	Cer 37:2;O3	LMSP02010082	M-H+2Na	M-NH2	6	0.582380821	9.494284928
583.5073316	593.538309	2.142553658	Cer 37:2;O3	LMSP02010082	M-H2O+Na	M-NH3	6	0.582380821	9.494284928
599.5035763	593.538309	4.40816397	Cer 37:2;O3	LMSP02010082	M+Na	M-NH3	6	0.582380821	9.494284928
576.5112313	593.538309	0.890526655	Cer 37:2;O3	LMSP02010082	M+	M-NH3	6	0.582380821	9.494284928
573.4866471	589.507009	2.778243596	Cer 37:4;O3	LMSP02010095	M+	M-NH2	2	0	2
573.4866471	589.507009	1.887596933	Cer 37:4;O3	LMSP02010095	M+H	M-NH3	2	0	2
694.4701456	579.595429	0.316445865	Cer 38:0;O	LMSP00000017	M-2H+3K	M	1	0	1
678.4723426	595.590344	0.465578838	Cer 38:0;O2	LMSP02020009	M-2H+Na+2K	M-NH2	1	0	1
694.4701456	611.585259	4.268658047	Cer 38:0;O3	LMSP02020031	M-2H+Na+2K	M-NH2	1	0	1
650.5225216	627.580174	3.391291145	Cer 38:0;O4	LMSP02030017	M+K	M-NH2	2	0.752408143	3.504816287
650.5232232	627.580174	2.273384405	Cer 38:0;O4	LMSP02030017	M+K	M-NH2	2	0.752408143	3.504816287
647.5022083	625.564524	1.651889886	Cer 38:1;O4	LMSP02010189	M+K	M-NH3	1	0	1
598.5555975	591.559044	3.809467108	Cer 38:2;O2	LMSP02010026	M-H2O+Na	M	1	0	1
607.5565768	607.553959	4.308778239	Cer 38:2;O3	LMSP02010080	M+	M	1	0	1
666.440442	605.538309	3.066781573	Cer 38:3;O3	LMSP02010092	M-H+2K	M-NH2	4	0.190940807	4.76376323
666.4861435	605.538309	4.51585138	Cer 38:3;O3	LMSP02010092	M-H+Na+K	M	4	0.190940807	4.76376323
672.488942	605.538309	4.074114133	Cer 38:3;O3	LMSP02010092	M-2H+3Na	M	4	0.190940807	4.76376323
682.4598267	605.538309	4.157688308	Cer 38:3;O3	LMSP02010092	M-H+2K	M	4	0.190940807	4.76376323
724.499286	625.600909	4.192789481	Cer 39:0;O3	LMSP02030055	M-2H+Na+2K	M	2	0.977130143	3.954260286
740.4769432	625.600909	1.812912947	Cer 39:0;O3	LMSP02030055	M-2H+3K	M	2	0.977130143	3.954260286
626.5854087	641.595824	1.572229861	Cer 39:0;O4	LMSP02030032	M+H	M-NH2	2	-0.094635043	1.810729914
641.5966853	641.595824	1.342435746	Cer 39:0;O4	LMSP02030032	M+	M	2	-0.094635043	1.810729914
668.4924257	607.590344	2.971948186	Cer 39:1;O2	LMSP02010017	M-H+2K	M-NH2	1	0	1
606.5575103	623.585259	1.923749129	Cer 39:1;O3	LMSP02010143	M+	M-NH3	3	0.7796906	5.3390718
722.484444	623.585259	2.910568445	Cer 39:1;O3	LMSP02010143	M-2H+Na+2K	M	3	0.7796906	5.3390718
738.4601142	623.585259	0.071909959	Cer 39:1;O3	LMSP02010143	M-2H+3K	M	3	0.7796906	5.3390718
628.543927	605.574694	1.705732378	Cer 39:2;O2	LMSP02010028	M-H20+K	M	1	0	1
700.5198846	639.616559	4.767940804	Cer 40:0;O3	LMSP02020032	M-H+2K	M-NH2	1	0	1
698.5030556	637.600909	2.933902515	Cer 40:1;O3	LMSP02010073	M-H+2K	M-NH2	1	0	1
626.5854087	619.590344	1.234148923	Cer 40:2;O2	LMSP02010029	M-H2O+Na	M	1	0	1
697.5312223	637.637294	2.316938399	Cer 41:0;O2	LMSP02020052	M-H+2K	M-NH3	1	0	1
654.6414956	653.632209	3.039253363	Cer 41:0;O3	LMSP02030056	M+H	M	3	0.201582544	3.604747632
752.5342027	653.632209	1.520219511	Cer 41:0;O3	LMSP02030056	M-2H+Na+2K	M	3	0.201582544	3.604747632
768.5078858	653.632209	1.188407905	Cer 41:0;O3	LMSP02030056	M-2H+3K	M	3	0.201582544	3.604747632
720.5610051	669.627124	0.738926423	Cer 41:0;O4	LMSP02030039	M-2H+3Na	M-NH2	6	0.186627099	7.119762594
653.6062343	669.627124	3.234035486	Cer 41:0;O4	LMSP02030039	M+	M-NH2	6	0.186627099	7.119762594
653.6062343	669.627124	2.449952874	Cer 41:0;O4	LMSP02030039	M+H	M-NH3	6	0.186627099	7.119762594
654.6414956	669.627124	2.944256664	Cer 41:0;O4	LMSP02030039	M-H2O+H	M	6	0.186627099	7.119762594
736.5823768	669.627124	3.214927284	Cer 41:0;O4	LMSP02030039	M-2H+3Na	M	6	0.186627099	7.119762594
669.6276279	669.627124	0.752541959	Cer 41:0;O4	LMSP02030039	M+	M	6	0.186627099	7.119762594
695.514065	635.621644	0.047000275	Cer 41:1;O2	LMSP02010021	M-H+2K	M-NH3	1	0	1
750.520411	651.616559	4.376798228	Cer 41:1;O3	LMSP02010141	M-2H+Na+2K	M	2	0.974397559	3.948795118
766.4910568	651.616559	0.61726742	Cer 41:1;O3	LMSP02010141	M-2H+3K	M	2	0.974397559	3.948795118
651.5895666	667.611474	4.76833107	Cer 41:1;O4	LMSP02010186	M+	M-NH2	3	-0.038059989	2.885820034
651.5895666	667.611474	3.981878748	Cer 41:1;O4	LMSP02010186	M+H	M-NH3	3	-0.038059989	2.885820034
667.6088119	667.611474	3.987521952	Cer 41:1;O4	LMSP02010186	M+	M	3	-0.038059989	2.885820034
702.5633159	635.658029	4.859608649	Cer 42:0;O	LMSP00000015	M-2H+2Na+K	M-NH2	3	0.258848491	3.776545473
718.537197	635.658029	4.889396427	Cer 42:0;O	LMSP00000015	M-2H+Na+2K	M-NH2	3	0.258848491	3.776545473
641.5966853	635.658029	4.711026442	Cer 42:0;O	LMSP00000015	M-H20+K	M-NH3	3	0.258848491	3.776545473
711.5438918	651.652944	2.306578644	Cer 42:0;O2	LMSP02020012	M-H+2K	M-NH3	1	0	1
630.6253999	667.647859	4.695639093	Cer 42:0;O3	LMSP02020017	M+Na-COOH	M-NH2	1	0	1
734.5739731	683.642774	4.647006594	Cer 42:0;O4	LMSP02030002	M-2H+3Na	M-NH2	2	0.079985691	2.159971382
798.5158899	683.642774	2.609640441	Cer 42:0;O4	LMSP02030002	M-2H+3K	M	2	0.079985691	2.159971382
640.5921361	633.642379	0.443759053	Cer 42:1;O	LMSP00000008	M-H20+K	M-NH2	1	0	1
732.5618338	649.637294	3.940999471	Cer 42:1;O2	LMSP02010012	M-2H+2Na+K	M	1	0	1
732.5618338	681.627124	0.489798135	Cer 42:1;O4	LMSP02010185	M-2H+3Na	M-NH2	1	0	1
638.5744223	631.626729	2.822241679	Cer 42:2;O	LMSP00000010	M-H20+K	M-NH2	3	0.129813099	3.389439297
675.5469714	631.626729	2.677973431	Cer 42:2;O	LMSP00000010	M-H+Na+K	M-NH3	3	0.129813099	3.389439297
713.4980425	631.626729	4.96711785	Cer 42:2;O	LMSP00000010	M-2H+Na+2K	M-NH3	3	0.129813099	3.389439297
710.5968529	665.668594	2.828616287	Cer 43:0;O2	LMSP02020051	M-H+Na+K	M-NH2	2	0.01012182	2.02024364
726.5673719	665.668594	2.250449567	Cer 43:0;O2	LMSP02020051	M-H+2K	M-NH2	2	0.01012182	2.02024364
748.5919477	697.658424	1.221493583	Cer 43:0;O4	LMSP02030068	M-2H+3Na	M-NH2	2	-0.0496435	1.900713
697.6565835	697.658424	2.638089058	Cer 43:0;O4	LMSP02030068	M+	M	2	-0.0496435	1.900713
723.5445586	663.652944	1.260120083	Cer 43:1;O2	LMSP02010013	M-H+2K	M-NH3	1	0	1
746.5760172	695.642774	1.628272219	Cer 43:1;O4	LMSP02010184	M-2H+3Na	M-NH2	3	0.195048698	3.585146094
762.5964904	695.642774	0.88612351	Cer 43:1;O4	LMSP02010184	M-2H+3Na	M	3	0.195048698	3.585146094
695.6437286	695.642774	1.372201069	Cer 43:1;O4	LMSP02010184	M+	M	3	0.195048698	3.585146094
792.5074626	677.632209	0.521785176	Cer 43:2;O3	LMSP02020064	M-2H+3K	M	1	0	1
745.5617367	663.689329	3.078572486	Cer 44:0;O	LMSP00000014	M-2H+Na+2K	M-NH3	1	0	1
778.5425189	679.684244	3.088074386	Cer 44:0;O2	LMSP02020014	M-2H+3K	M-NH2	2	0.383868369	2.767736739
739.5788085	679.684244	3.109643941	Cer 44:0;O2	LMSP02020014	M-H+2K	M-NH3	2	0.383868369	2.767736739
746.6108852	695.679159	3.808900482	Cer 44:0;O3	LMSP02020018	M-2H+3Na	M-NH2	1	0	1
788.594905	711.674074	2.572738654	Cer 44:0;O4	LMSP02030003	M-H+2K	M	2	0.679662443	3.359324885
826.5506442	711.674074	2.34681172	Cer 44:0;O4	LMSP02030003	M-2H+3K	M	2	0.679662443	3.359324885
668.6247777	661.673679	2.452463682	Cer 44:1;O	LMSP00000009	M-H20+K	M-NH2	1	0	1
760.5918045	709.658424	1.40274264	Cer 44:1;O4	LMSP02010179	M-2H+3Na	M-NH2	1	0	1
775.5813634	725.653339	2.030540889	Cer 44:1;O5	LMSP02030027	M-2H+3Na	M-NH3	1	0	1
666.6105298	659.658029	4.585544252	Cer 44:2;O	LMSP00000011	M-H20+K	M-NH2	6	0.493513024	8.961078147
704.584473	659.658029	0.103143591	Cer 44:2;O	LMSP00000011	M-H+Na+K	M-NH2	6	0.493513024	8.961078147
720.5610051	659.658029	4.093308985	Cer 44:2;O	LMSP00000011	M-H+2K	M-NH2	6	0.493513024	8.961078147
726.5673719	659.658029	1.465832768	Cer 44:2;O	LMSP00000011	M-2H+2Na+K	M-NH2	6	0.493513024	8.961078147
742.5374867	659.658029	4.272298004	Cer 44:2;O	LMSP00000011	M-2H+Na+2K	M-NH2	6	0.493513024	8.961078147
703.5784396	659.658029	2.819217728	Cer 44:2;O	LMSP00000011	M-H+Na+K	M-NH3	6	0.493513024	8.961078147
757.5250711	675.652944	3.439303507	Cer 44:2;O2	LMSP02010010	M-2H+Na+2K	M-NH3	2	-0.088896526	1.822206947
758.5784732	675.652944	2.324941286	Cer 44:2;O2	LMSP02010010	M-2H+2Na+K	M	2	-0.088896526	1.822206947
742.5792142	691.647859	4.367482902	Cer 44:2;O3	LMSP02020065	M-2H+3Na	M-NH2	1	0	1
754.5987202	693.699894	2.089802059	Cer 45:0;O2	LMSP02020050	M-H+2K	M-NH2	2	0.993808914	3.987617829
753.5932863	693.699894	1.357041787	Cer 45:0;O2	LMSP02020050	M-H+2K	M-NH3	2	0.993808914	3.987617829
792.5747162	709.694809	3.337651903	Cer 45:0;O3	LMSP02020060	M-2H+Na+2K	M-NH2	1	0	1
792.5963821	725.689724	2.367126039	Cer 45:0;O4	LMSP02030069	M-2H+2Na+K	M-NH2	2	0.146661687	2.293323374
792.5965735	725.689724	2.1034475	Cer 45:0;O4	LMSP02030069	M-2H+2Na+K	M-NH2	2	0.146661687	2.293323374
774.5843198	707.679159	4.543252672	Cer 45:1;O3	LMSP02010104	M-2H+2Na+K	M-NH2	1	0	1
774.6060614	723.674074	3.300623424	Cer 45:1;O4	LMSP02010180	M-2H+3Na	M-NH2	3	0.307318457	3.921955371
784.6159289	723.674074	4.484177413	Cer 45:1;O4	LMSP02010180	M-H+Na+K	M	3	0.307318457	3.921955371
790.625446	723.674074	2.387789353	Cer 45:1;O4	LMSP02010180	M-2H+3Na	M	3	0.307318457	3.921955371
788.5439383	705.663509	2.616907381	Cer 45:2;O3	LMSP02020066	M-2H+Na+2K	M-NH2	1	0	1
806.5732978	707.715544	2.229566088	Cer 46:0;O2	LMSP02020028	M-2H+3K	M-NH2	2	0.883524083	3.767048166
805.5619028	707.715544	2.814832908	Cer 46:0;O2	LMSP02020028	M-2H+3K	M-NH3	2	0.883524083	3.767048166
783.599632	723.710459	4.529329637	Cer 46:0;O3	LMSP02020040	M-H+2K	M-NH3	1	0	1
721.6927263	721.694809	2.885887607	Cer 46:1;O3	LMSP02010105	M+	M	1	0	1
788.6225262	737.689724	2.133348093	Cer 46:1;O4	LMSP02010181	M-2H+3Na	M-NH2	1	0	1
763.5959633	719.679159	2.426876838	Cer 46:2;O3	LMSP02020067	M-H+Na+K	M-NH3	1	0	1
781.6222419	721.731194	1.94397139	Cer 47:0;O2	LMSP02020055	M-H+2K	M-NH3	1	0	1
819.6002249	737.726109	0.454116094	Cer 47:0;O3	LMSP02020042	M-2H+Na+2K	M-NH3	1	0	1
786.6270711	719.715544	4.378302286	Cer 47:1;O2	LMSP02010124	M-2H+2Na+K	M-NH2	2	0.066909944	2.133819889
802.640978	719.715544	2.314766888	Cer 47:1;O2	LMSP02010124	M-2H+2Na+K	M	2	0.066909944	2.133819889
818.5947909	735.710459	2.794543072	Cer 47:1;O3	LMSP02010106	M-2H+Na+2K	M-NH2	2	0.680546422	3.361092843
817.5873699	735.710459	3.343736473	Cer 47:1;O3	LMSP02010106	M-2H+Na+2K	M-NH3	2	0.680546422	3.361092843
802.640978	751.705374	1.633749315	Cer 47:1;O4	LMSP02010182	M-2H+3Na	M-NH2	3	0.441674245	4.325022734
812.6059016	751.705374	0.33484031	Cer 47:1;O4	LMSP02010182	M-H+2K	M-NH2	3	0.441674245	4.325022734
850.5638122	751.705374	3.009553374	Cer 47:1;O4	LMSP02010182	M-2H+3K	M-NH2	3	0.441674245	4.325022734
783.599632	717.699894	1.132659084	Cer 47:2;O2	LMSP02010176	M-2H+2Na+K	M-NH3	1	0	1
834.6062275	735.746844	4.359559745	Cer 48:0;O2	LMSP02020056	M-2H+3K	M-NH2	3	0.632521567	4.897564702
833.5968195	735.746844	2.208055979	Cer 48:0;O2	LMSP02020056	M-2H+3K	M-NH3	3	0.632521567	4.897564702
850.6234656	735.746844	2.339995486	Cer 48:0;O2	LMSP02020056	M-2H+3K	M	3	0.632521567	4.897564702
832.5874114	733.731194	0.056585605	Cer 48:1;O2	LMSP02010125	M-2H+3K	M-NH2	2	0.908913428	3.817826855
831.5760164	733.731194	4.808976176	Cer 48:1;O2	LMSP02010125	M-2H+3K	M-NH3	2	0.908913428	3.817826855
749.7233249	749.726109	3.713486826	Cer 48:1;O3	LMSP02010107	M+	M	1	0	1
826.6246748	765.721024	4.407434836	Cer 48:1;O4	LMSP02010183	M-H+2K	M-NH2	2	-0.016434028	1.967131943
765.7183869	765.721024	3.443913384	Cer 48:1;O4	LMSP02010183	M+	M	2	-0.016434028	1.967131943
722.6930815	731.715544	2.68077621	Cer 48:2;O2	LMSP02010177	M-H2O+Na	M-NH2	2	-0.075171134	1.849657732
813.5914131	731.715544	1.938233157	Cer 48:2;O2	LMSP02010177	M-2H+Na+2K	M-NH3	2	-0.075171134	1.849657732
791.63088	747.710459	2.501094801	Cer 48:2;O3	LMSP02010196	M-H+Na+K	M-NH3	1	0	1
809.6551715	749.762494	0.302258489	Cer 49:0;O2	LMSP02020057	M-H+2K	M-NH3	1	0	1
807.6404156	747.746844	1.498796051	Cer 49:1;O2	LMSP02010126	M-H+2K	M-NH3	1	0	1
823.6739081	763.778144	4.337936192	Cer 50:0;O2	LMSP02020058	M-H+2K	M-NH3	1	0	1
766.7195645	759.746844	2.954354639	Cer 50:2;O2	LMSP02010178	M+Na	M-NH2	1	0	1
766.7195645	775.741759	2.874103154	Cer 50:2;O3	LMSP02010198	M-H2O+Na	M-NH2	1	0	1
836.6746939	775.778144	4.803018185	Cer 51:1;O2	LMSP02010128	M-H+2K	M-NH2	2	0.822352375	3.64470475
835.6732592	775.778144	3.434328291	Cer 51:1;O2	LMSP02010128	M-H+2K	M-NH3	2	0.822352375	3.64470475
506.3601824	505.353227	0.68192454	CerP 26:1;O2	LMSP02050012	M+H	M	1	0	1
598.4939473	619.494077	0.759161084	CerP 34:0;O2	LMSP02050003	M+Na-COOH	M	2	0.846090638	3.692181277
664.4676264	619.494077	3.792449491	CerP 34:0;O2	LMSP02050003	M-H+2Na	M	2	0.846090638	3.692181277
586.4696892	617.478427	3.909036735	CerP 34:1;O2	LMSP02050002	M-H2O+H	M-NH2	2	0.990649476	3.981298953
585.4673465	617.478427	4.969575865	CerP 34:1;O2	LMSP02050002	M-H2O+H	M-NH3	2	0.990649476	3.981298953
690.5688702	727.587977	0.298565559	CerP 42:2;O2	LMSP02050007	M+Na-COOH	M-NH2	2	0.07274216	2.145484321
793.4869796	727.587977	2.12802317	CerP 42:2;O2	LMSP02050007	M-2H+2Na+K	M-NH3	2	0.07274216	2.145484321
763.5959633	757.634927	2.131068442	CerP 44:1;O2	LMSP02050010	M+Na	M-NH3	1	0	1
718.5998128	755.619277	0.185472634	CerP 44:2;O2	LMSP02050011	M+Na-COOH	M-NH2	1	0	1
915.4874606	924.512901	1.099293629	CL 36:4	LMGP12070001	M-H2O+Na	M-NH2	5	0.543567936	7.71783968
914.4840012	924.512901	3.622815922	CL 36:4	LMGP12070001	M-H2O+Na	M-NH3	5	0.543567936	7.71783968
930.4539082	924.512901	0.696236318	CL 36:4	LMGP12070001	M-H20+K	M-NH3	5	0.543567936	7.71783968
903.5150347	924.512901	2.956862068	CL 36:4	LMGP12070001	M+Na-COOH	M	5	0.543567936	7.71783968
925.5240414	924.512901	4.154003823	CL 36:4	LMGP12070001	M+H	M	5	0.543567936	7.71783968
553.3410429	508.412775	3.721303676	DG 28:2	LMGL02010325	M-H+Na+K	M-NH2	1	0	1
538.4622098	538.459725	4.614640405	DG 30:1	LMGL02010336	M+	M	1	0	1
573.4866471	566.491025	2.333907042	DG 32:1	LMGL02010010	M-H2O+Na	M	1	0	1
549.4850911	564.475375	4.7547865	DG 32:2	LMGL02010011	M-H2O+H	M	1	0	1
621.4868638	582.522325	2.298220543	DG 33:0	LMGL02010012	M+K	M	1	0	1
587.4747841	580.506675	4.077155755	DG 33:1	LMGL02010013	M+Na	M-NH2	2	0.92368763	3.84737526
586.4696892	580.506675	0.625838374	DG 33:1	LMGL02010013	M+Na	M-NH3	2	0.92368763	3.84737526
579.39291	572.444075	1.119706725	DG 33:5	LMGL02010369	M-H20+K	M-NH2	2	0.582833791	3.165667583
578.387476	572.444075	3.057240735	DG 33:5	LMGL02010369	M-H20+K	M-NH3	2	0.582833791	3.165667583
599.5035763	592.506675	4.390337546	DG 34:2	LMGL02010021	M-H2O+Na	M	1	0	1
575.5043047	590.491025	1.489740276	DG 34:3	LMGL02010024	M-H2O+H	M	2	0.969515935	3.93903187
597.4867473	590.491025	2.408687355	DG 34:3	LMGL02010024	M-H2O+Na	M	2	0.969515935	3.93903187
573.4866471	588.475375	1.916582633	DG 34:4	LMGL02010028	M-H2O+H	M	1	0	1
647.5022083	608.537975	1.697927993	DG 35:1	LMGL02010029	M+K	M	1	0	1
611.4535365	604.506675	4.324846773	DG 35:3	LMGL02010038	M-H20+K	M-NH2	3	0.71300338	5.139010139
610.4481026	604.506675	0.369415374	DG 35:3	LMGL02010038	M-H20+K	M-NH3	3	0.71300338	5.139010139
583.5073316	604.506675	2.078683065	DG 35:3	LMGL02010038	M+Na-COOH	M	3	0.71300338	5.139010139
586.4696892	602.491025	4.334915596	DG 35:4	LMGL02010044	M+	M-NH2	3	0.990649476	5.971948429
586.4696892	602.491025	3.463460134	DG 35:4	LMGL02010044	M+H	M-NH3	3	0.990649476	5.971948429
585.4673465	602.491025	4.764564685	DG 35:4	LMGL02010044	M+	M-NH3	3	0.990649476	5.971948429
603.5372343	618.522325	4.056949124	DG 36:3	LMGL02010056	M-H2O+H	M	1	0	1
623.5020072	616.506675	1.674348119	DG 36:4	LMGL02010063	M-H2O+Na	M	1	0	1
599.5035763	614.491025	0.246245557	DG 36:5	LMGL02010071	M-H2O+H	M	2	0.777097278	3.554194556
621.4868638	614.491025	2.504127701	DG 36:5	LMGL02010071	M-H2O+Na	M	2	0.777097278	3.554194556
597.4867473	612.475375	1.677928738	DG 36:6	LMGL02010079	M-H2O+H	M	1	0	1
678.4723426	634.553625	0.26277657	DG 37:2	LMGL02010066	M-H+Na+K	M-NH3	1	0	1
675.5469714	652.600575	2.942747142	DG 38:0	LMGL02010008	M+K	M-NH2	3	0.477978665	4.433935995
713.4980425	652.600575	4.303399369	DG 38:0	LMGL02010008	M-H+2K	M-NH2	3	0.477978665	4.433935995
653.6062343	652.600575	2.514041614	DG 38:0	LMGL02010008	M+H	M	3	0.477978665	4.433935995
695.514065	650.584925	4.248598084	DG 38:1	LMGL02010081	M-H+Na+K	M-NH2	2	0.894642376	3.789284751
651.5895666	650.584925	4.086258559	DG 38:1	LMGL02010081	M+H	M	2	0.894642376	3.789284751
668.4924257	646.553625	3.324960461	DG 38:3	LMGL02010098	M+K	M-NH3	1	0	1
711.4931108	644.537975	3.158584192	DG 38:4	LMGL02010108	M-2H+3Na	M	1	0	1
709.4782439	642.522325	4.38719832	DG 38:5	LMGL02010119	M-2H+3Na	M	1	0	1
625.521784	640.506675	4.229405367	DG 38:6	LMGL02010130	M-H2O+H	M	2	0.733502671	3.467005342
647.5022083	640.506675	1.925433552	DG 38:6	LMGL02010130	M-H2O+Na	M	2	0.733502671	3.467005342
623.5020072	638.491025	2.220476988	DG 38:7	LMGL02010142	M-H2O+H	M	3	0.332293533	3.9968806
683.4652606	638.491025	4.754337972	DG 38:7	LMGL02010142	M-H+2Na	M	3	0.332293533	3.9968806
638.4909497	638.491025	0.117937183	DG 38:7	LMGL02010142	M+	M	3	0.332293533	3.9968806
621.4868638	636.475375	1.431686895	DG 38:8	LMGL02010154	M-H2O+H	M	1	0	1
711.5438918	666.616225	1.936454822	DG 39:0	LMGL02010107	M-H+Na+K	M-NH2	1	0	1
710.4969292	660.569275	1.670200895	DG 39:3	LMGL02010136	M-2H+3Na	M-NH3	2	0.446296778	2.892593556
727.523474	660.569275	1.663744993	DG 39:3	LMGL02010136	M-2H+3Na	M	2	0.446296778	2.892593556
725.5055948	658.553625	1.716153638	DG 39:4	LMGL02010147	M-2H+3Na	M	1	0	1
678.4723426	656.537975	3.477730396	DG 39:5	LMGL02010158	M+K	M-NH3	1	0	1
703.5784396	680.631875	3.068734392	DG 40:0	LMGL02010117	M+K	M-NH2	1	0	1
641.5966853	678.616225	0.317746225	DG 40:1	LMGL02010128	M+Na-COOH	M-NH2	3	0.302719246	3.908157737
723.5445586	678.616225	2.884801352	DG 40:1	LMGL02010128	M-H+Na+K	M-NH2	3	0.302719246	3.908157737
640.5921361	678.616225	4.509486738	DG 40:1	LMGL02010128	M+Na-COOH	M-NH3	3	0.302719246	3.908157737
666.440442	660.475375	3.658108502	DG 40:10	LMGL02010226	M+Na	M-NH3	3	0.134862898	3.404588694
683.4652606	660.475375	1.038064205	DG 40:10	LMGL02010226	M+Na	M	3	0.134862898	3.404588694
743.4055686	660.475375	4.683817879	DG 40:10	LMGL02010226	M-2H+2Na+K	M	3	0.134862898	3.404588694
638.5744223	676.600575	1.472715691	DG 40:2	LMGL02010139	M+Na-COOH	M-NH3	1	0	1
697.5312223	674.584925	2.699919267	DG 40:3	LMGL02010151	M+K	M-NH2	2	0.772917435	3.54583487
741.5360268	674.584925	2.962175299	DG 40:3	LMGL02010151	M-2H+3Na	M	2	0.772917435	3.54583487
695.514065	672.569275	0.466993475	DG 40:4	LMGL02010163	M+K	M-NH2	1	0	1
737.4586542	670.553625	4.990962405	DG 40:5	LMGL02010175	M-2H+2Na+K	M-NH2	2	0.819193599	3.638387199
753.4834149	670.553625	4.011498274	DG 40:5	LMGL02010175	M-2H+2Na+K	M	2	0.819193599	3.638387199
694.4701456	666.522325	4.755556248	DG 40:7	LMGL02010197	M-H+2Na	M-NH3	3	0.148531568	3.445594703
711.4931108	666.522325	0.62138409	DG 40:7	LMGL02010197	M-H+2Na	M	3	0.148531568	3.445594703
711.496166	666.522325	3.962321785	DG 40:7	LMGL02010197	M-H+2Na	M	3	0.148531568	3.445594703
649.5209356	664.506675	2.799987662	DG 40:8	LMGL02010207	M-H2O+H	M	3	0.437100469	4.311301408
709.4782439	664.506675	0.555126143	DG 40:8	LMGL02010207	M-H+2Na	M	3	0.437100469	4.311301408
725.454112	664.506675	3.516880593	DG 40:8	LMGL02010207	M-H+Na+K	M	3	0.437100469	4.311301408
745.3749565	662.491025	2.498937117	DG 40:9	LMGL02010217	M-2H+Na+2K	M-NH2	2	0.040247541	2.080495082
647.5022083	662.491025	1.836623851	DG 40:9	LMGL02010217	M-H2O+H	M	2	0.040247541	2.080495082
755.5505046	694.647525	3.892081889	DG 41:0	LMGL02010189	M-H+2K	M-NH2	1	0	1
757.5250711	690.616225	0.680829837	DG 41:2	LMGL02010209	M-2H+2Na+K	M-NH2	1	0	1
711.5438918	688.600575	1.683308569	DG 41:3	LMGL02010212	M+K	M-NH2	2	0.803365308	3.606730616
755.5505046	688.600575	4.604191658	DG 41:3	LMGL02010212	M-2H+3Na	M	2	0.803365308	3.606730616
675.5469714	684.569275	3.097476965	DG 41:5	LMGL02010235	M-H2O+Na	M-NH2	1	0	1
749.4596437	682.553625	3.453509029	DG 41:6	LMGL02010250	M-2H+2Na+K	M-NH2	3	0.131750057	3.395250172
710.4969292	682.553625	1.973057311	DG 41:6	LMGL02010250	M-H+2Na	M-NH3	3	0.131750057	3.395250172
727.523474	682.553625	1.979305321	DG 41:6	LMGL02010250	M-H+2Na	M	3	0.131750057	3.395250172
731.6108436	708.663175	4.505235536	DG 42:0	LMGL02010200	M+K	M-NH2	4	0.435050636	5.740202545
769.5669694	708.663175	4.964897762	DG 42:0	LMGL02010200	M-H+2K	M-NH2	4	0.435050636	5.740202545
768.5555639	708.663175	0.087410737	DG 42:0	LMGL02010200	M-H+2K	M-NH3	4	0.435050636	5.740202545
806.5137592	708.663175	3.15148866	DG 42:0	LMGL02010200	M-2H+3K	M-NH3	4	0.435050636	5.740202545
669.6276279	706.647525	0.810881745	DG 42:1	LMGL02010210	M+Na-COOH	M-NH2	5	0.16911468	5.8455734
729.5945381	706.647525	3.590395327	DG 42:1	LMGL02010210	M+K	M-NH2	5	0.16911468	5.8455734
751.5718745	706.647525	2.867679727	DG 42:1	LMGL02010210	M-H+Na+K	M-NH2	5	0.16911468	5.8455734
751.5718745	706.647525	2.867679727	DG 42:1	LMGL02010210	M-H+Na+K	M-NH2	5	0.16911468	5.8455734
766.5427194	706.647525	3.882464497	DG 42:1	LMGL02010210	M-H+2K	M-NH3	5	0.16911468	5.8455734
672.488942	688.506675	1.439414427	DG 42:10	LMGL02010280	M+	M-NH2	6	0.076692364	6.460154187
672.488942	688.506675	2.201989588	DG 42:10	LMGL02010280	M+H	M-NH3	6	0.076692364	6.460154187
678.4723426	688.506675	3.025766503	DG 42:10	LMGL02010280	M-H2O+Na	M-NH3	6	0.076692364	6.460154187
694.4701456	688.506675	1.190545473	DG 42:10	LMGL02010280	M+Na	M-NH3	6	0.076692364	6.460154187
711.4931108	688.506675	4.014742789	DG 42:10	LMGL02010280	M+Na	M	6	0.076692364	6.460154187
711.496166	688.506675	0.422633913	DG 42:10	LMGL02010280	M+Na	M	6	0.076692364	6.460154187
709.4782439	686.491025	2.885865092	DG 42:11	LMGL02010286	M+Na	M	2	0.607406116	3.214812233
725.454112	686.491025	0.164606916	DG 42:11	LMGL02010286	M+K	M	2	0.607406116	3.214812233
710.5968529	704.631875	3.302374972	DG 42:2	LMGL02010219	M+Na	M-NH3	2	0.01012182	2.02024364
726.5673719	704.631875	1.637751795	DG 42:2	LMGL02010219	M+K	M-NH3	2	0.01012182	2.02024364
769.5669694	702.616225	3.352641362	DG 42:3	LMGL02010221	M-2H+3Na	M	1	0	1
723.5445586	700.600575	0.702713804	DG 42:4	LMGL02010230	M+K	M-NH2	4	0.397621465	5.590485858
767.5064259	700.600575	3.604158813	DG 42:4	LMGL02010230	M-2H+2Na+K	M-NH2	4	0.397621465	5.590485858
690.5688702	700.600575	0.77686541	DG 42:4	LMGL02010230	M-H2O+Na	M-NH3	4	0.397621465	5.590485858
706.5425533	700.600575	0.467298049	DG 42:4	LMGL02010230	M-H20+K	M-NH3	4	0.397621465	5.590485858
747.5010718	696.569275	3.702685936	DG 42:6	LMGL02010246	M-2H+3Na	M-NH2	1	0	1
761.4599129	694.553625	3.006301651	DG 42:7	LMGL02010253	M-2H+2Na+K	M-NH2	1	0	1
698.5030556	692.537975	3.508393709	DG 42:8	LMGL02010260	M+Na	M-NH3	3	0.588433996	4.765301987
737.5115209	692.537975	3.387410608	DG 42:8	LMGL02010260	M-H+2Na	M	3	0.588433996	4.765301987
753.4834149	692.537975	0.49085443	DG 42:8	LMGL02010260	M-H+Na+K	M	3	0.588433996	4.765301987
735.4946669	690.522325	1.653704114	DG 42:9	LMGL02010274	M-H+2Na	M	2	0.789682987	3.579365975
751.470535	690.522325	4.503867573	DG 42:9	LMGL02010274	M-H+Na+K	M	2	0.789682987	3.579365975
783.5760101	722.678825	4.276878835	DG 43:0	LMGL02010251	M-H+2K	M-NH2	4	0.583903525	6.335614101
805.5619028	722.678825	1.109571344	DG 43:0	LMGL02010251	M-2H+Na+2K	M-NH2	4	0.583903525	6.335614101
821.5375729	722.678825	3.558974845	DG 43:0	LMGL02010251	M-2H+3K	M-NH2	4	0.583903525	6.335614101
782.5740428	722.678825	3.828711077	DG 43:0	LMGL02010251	M-H+2K	M-NH3	4	0.583903525	6.335614101
781.5606441	720.663175	3.894754474	DG 43:1	LMGL02010259	M-H+2K	M-NH2	1	0	1
778.5425189	718.647525	3.53852605	DG 43:2	LMGL02010273	M-H+2K	M-NH3	1	0	1
739.5788085	716.631875	3.429283879	DG 43:3	LMGL02010266	M+K	M-NH2	1	0	1
704.584473	714.616225	0.695588964	DG 43:4	LMGL02010279	M-H2O+Na	M-NH3	2	0.825184551	3.650369102
720.5610051	714.616225	4.378883907	DG 43:4	LMGL02010279	M-H20+K	M-NH3	2	0.825184551	3.650369102
703.5784396	712.600575	3.21172559	DG 43:5	LMGL02010285	M-H2O+Na	M-NH2	3	0.409447127	4.228341382
757.5250711	712.600575	2.637960974	DG 43:5	LMGL02010285	M-H+Na+K	M-NH2	3	0.409447127	4.228341382
795.5272161	712.600575	0.643929801	DG 43:5	LMGL02010285	M-2H+2Na+K	M	3	0.409447127	4.228341382
781.6222419	736.694475	1.888076205	DG 44:0	LMGL02010258	M-H+Na+K	M-NH2	3	0.732390135	5.197170406
797.593938	736.694475	1.103537465	DG 44:0	LMGL02010258	M-H+2K	M-NH2	3	0.732390135	5.197170406
796.590491	736.694475	4.839334243	DG 44:0	LMGL02010258	M-H+2K	M-NH3	3	0.732390135	5.197170406
697.6565835	734.678825	3.971016565	DG 44:1	LMGL02010265	M+Na-COOH	M-NH2	3	0.106175856	3.318527569
785.6101983	734.678825	4.08696985	DG 44:1	LMGL02010265	M-2H+3Na	M-NH2	3	0.106175856	3.318527569
794.5677009	734.678825	4.866023359	DG 44:1	LMGL02010265	M-H+2K	M-NH3	3	0.106175856	3.318527569
700.5198846	716.537975	0.884346528	DG 44:10	LMGL02010303	M+	M-NH2	2	0	2
700.5198846	716.537975	1.617090228	DG 44:10	LMGL02010303	M+H	M-NH3	2	0	2
698.5030556	714.522325	0.763217604	DG 44:11	LMGL02010305	M+	M-NH2	4	0.588433996	6.353735982
698.5030556	714.522325	0.028404433	DG 44:11	LMGL02010305	M+H	M-NH3	4	0.588433996	6.353735982
737.5115209	714.522325	0.005712307	DG 44:11	LMGL02010305	M+Na	M	4	0.588433996	6.353735982
753.4834149	714.522325	2.953120788	DG 44:11	LMGL02010305	M+K	M	4	0.588433996	6.353735982
735.4946669	712.506675	1.695535765	DG 44:12	LMGL02010306	M+Na	M	2	0.789682987	3.579365975
751.470535	712.506675	0.926355537	DG 44:12	LMGL02010306	M+K	M	2	0.789682987	3.579365975
695.6437286	732.663175	0.167016655	DG 44:2	LMGL02010271	M+Na-COOH	M-NH2	4	-0.021620647	3.913517413
783.599632	732.663175	2.84038529	DG 44:2	LMGL02010271	M-2H+3Na	M-NH2	4	-0.021620647	3.913517413
754.5987202	732.663175	1.509089229	DG 44:2	LMGL02010271	M+K	M-NH3	4	-0.021620647	3.913517413
814.5354732	732.663175	2.938162712	DG 44:2	LMGL02010271	M-2H+Na+2K	M-NH3	4	-0.021620647	3.913517413
693.6308736	730.647525	3.657942396	DG 44:3	LMGL02010272	M+Na-COOH	M-NH2	3	0.266533638	3.799600913
753.5932863	730.647525	1.759177601	DG 44:3	LMGL02010272	M+K	M-NH2	3	0.266533638	3.799600913
692.621842	730.647525	2.00654152	DG 44:3	LMGL02010272	M+Na-COOH	M-NH3	3	0.266533638	3.799600913
735.5789299	728.631875	3.322763645	DG 44:4	LMGL02010277	M-H20+K	M-NH2	3	0.841268916	5.523806747
718.5998128	728.631875	0.256498908	DG 44:4	LMGL02010277	M-H2O+Na	M-NH3	3	0.841268916	5.523806747
734.5739731	728.631875	0.613700862	DG 44:4	LMGL02010277	M-H20+K	M-NH3	3	0.841268916	5.523806747
733.5621009	726.616225	4.954589789	DG 44:5	LMGL02010287	M-H20+K	M-NH2	4	0.085529442	4.342117767
710.5968529	726.616225	0.891907176	DG 44:5	LMGL02010287	M+	M-NH2	4	0.085529442	4.342117767
710.5968529	726.616225	0.16932414	DG 44:5	LMGL02010287	M+H	M-NH3	4	0.085529442	4.342117767
793.5721138	726.616225	3.83810491	DG 44:5	LMGL02010287	M-2H+3Na	M	4	0.085529442	4.342117767
730.5418249	724.600575	0.553373336	DG 44:6	LMGL02010282	M-H20+K	M-NH3	2	0.176469438	2.352938876
790.4981867	724.600575	4.056304234	DG 44:6	LMGL02010282	M-2H+2Na+K	M-NH3	2	0.176469438	2.352938876
690.5688702	722.584925	2.637381689	DG 44:7	LMGL02010292	M-H2O+H	M-NH3	2	0.785598891	3.571197781
728.5249959	722.584925	2.186569145	DG 44:7	LMGL02010292	M-H20+K	M-NH3	2	0.785598891	3.571197781
689.5654232	720.569275	3.431011406	DG 44:8	LMGL02010296	M-H2O+H	M-NH2	3	0.748640747	5.245922241
711.5438918	720.569275	1.331067819	DG 44:8	LMGL02010296	M-H2O+Na	M-NH2	3	0.748640747	5.245922241
705.5848079	720.569275	4.347766362	DG 44:8	LMGL02010296	M-H2O+H	M	3	0.748640747	5.245922241
725.5055948	718.553625	3.470700026	DG 44:9	LMGL02010300	M-H20+K	M-NH2	1	0	1
535.4598248	512.516845	2.919192195	DG dO-30:0	LMGL02030039	M+K	M-NH2	1	0	1
611.4535365	560.516845	4.131192521	DG dO-34:4	LMGL02030032	M-2H+3Na	M-NH2	2	0.561638909	3.123277818
583.5073316	560.516845	2.29534127	DG dO-34:4	LMGL02030032	M+Na	M	2	0.561638909	3.123277818
579.5252868	588.548145	2.660627646	DG dO-36:4	LMGL02030025	M-H2O+Na	M-NH2	1	0	1
735.5789299	668.66826	3.430593027	DG dO-40:0	LMGL02030034	M-2H+2Na+K	M-NH2	1	0	1
573.4866471	550.49611	2.428967627	DG O-32:2	LMGL02040001	M+Na	M	1	0	1
611.4535365	560.516845	4.131192521	DG O-34:3	LMGL02070033	M-2H+3Na	M-NH2	2	0.561638909	3.123277818
583.5073316	560.516845	2.29534127	DG O-34:3	LMGL02070033	M+Na	M	2	0.561638909	3.123277818
603.5372343	602.52741	4.18954087	DG O-36:4	LMGL02070004	M+H	M	2	0.915666793	3.831333586
602.5255559	602.52741	3.07721289	DG O-36:4	LMGL02070004	M+	M	2	0.915666793	3.831333586
579.5252868	616.54306	2.515489722	DG O-37:4	LMGL02070005	M+Na-COOH	M-NH2	1	0	1
650.4390656	622.49611	2.723377572	DG O-38:8	LMGL02070015	M-H+2Na	M-NH3	2	0.153222967	2.306445934
623.5020072	622.49611	2.253435192	DG O-38:8	LMGL02070015	M+H	M	2	0.153222967	2.306445934
611.4535365	620.48046	4.028164729	DG O-38:9	LMGL02070007	M-H2O+Na	M-NH2	3	0.717607278	5.152821835
610.4481026	620.48046	0.174564717	DG O-38:9	LMGL02070007	M-H2O+Na	M-NH3	3	0.717607278	5.152821835
621.4868638	620.48046	1.444418481	DG O-38:9	LMGL02070007	M+H	M	3	0.717607278	5.152821835
678.4723426	650.52741	0.433103575	DG O-40:8	LMGL02070009	M-H+2Na	M-NH3	1	0	1
649.5209356	648.51176	2.892176198	DG O-40:9	LMGL02070008	M+H	M	1	0	1
733.5621009	727.596219	4.44059229	DGCC 32:0	LMGL07010010	M+Na	M-NH3	3	0.193621879	3.580865637
788.5439383	727.596219	3.59989413	DGCC 32:0	LMGL07010010	M-H+Na+K	M	3	0.193621879	3.580865637
810.5254083	727.596219	2.871499022	DGCC 32:0	LMGL07010010	M-2H+2Na+K	M	3	0.193621879	3.580865637
802.5337016	773.580569	0.848806153	DGCC 36:5	LMGL07010011	M-H+2Na	M-NH2	9	0.296430665	11.66787598
757.5633595	773.580569	1.957894759	DGCC 36:5	LMGL07010011	M+	M-NH2	9	0.296430665	11.66787598
757.5633595	773.580569	2.636605689	DGCC 36:5	LMGL07010011	M+H	M-NH3	9	0.296430665	11.66787598
779.5415745	773.580569	2.127045888	DGCC 36:5	LMGL07010011	M+Na	M-NH3	9	0.296430665	11.66787598
839.4803965	773.580569	0.935135505	DGCC 36:5	LMGL07010011	M-2H+2Na+K	M-NH3	9	0.296430665	11.66787598
756.5559385	773.580569	2.480203659	DGCC 36:5	LMGL07010011	M+	M-NH3	9	0.296430665	11.66787598
774.5843198	773.580569	4.588063673	DGCC 36:5	LMGL07010011	M+H	M	9	0.296430665	11.66787598
818.5509859	773.580569	1.012299582	DGCC 36:5	LMGL07010011	M-H+2Na	M	9	0.296430665	11.66787598
850.4990598	773.580569	0.658227233	DGCC 36:5	LMGL07010011	M-H+2K	M	9	0.296430665	11.66787598
981.5545744	936.581025	2.508517784	DGDG 36:6	LMGL05010063	M-H+2Na	M	1	0	1
950.5649536	950.56029	4.906136792	DGDG 36:7;O	LMGL05010042	M+	M	1	0	1
741.3464022	680.39831	4.397682543	DGMG 18:1	LMGL04010018	M-H+Na+K	M	1	0	1
623.5253975	655.538704	1.285420965	DGTA 28:0	LMGL07010008	M-H2O+H	M-NH3	2	0	2
836.6190825	813.648254	3.230444758	DGTA 40:5	LMGL07010009	M-H20+K	M	1	0	1
623.5253975	655.538704	1.285420965	DGTS 28:0	LMGL07010003	M-H2O+H	M-NH3	2	0	2
725.5656042	735.601304	4.691047888	DGTS 34:2	LMGL07010001	M-H2O+Na	M-NH3	3	0.144651598	3.433954795
785.526559	735.601304	1.76161872	DGTS 34:2	LMGL07010001	M-2H+3Na	M-NH3	3	0.144651598	3.433954795
718.5779556	735.601304	4.351081213	DGTS 34:2	LMGL07010001	M+	M-NH3	3	0.144651598	3.433954795
740.5315378	733.585654	4.896668719	DGTS 34:3	LMGL07010004	M-H20+K	M-NH2	5	0.510723431	7.553617157
739.5505508	733.585654	3.061606058	DGTS 34:3	LMGL07010004	M+Na	M-NH3	5	0.510723431	7.553617157
783.5136755	733.585654	2.004660182	DGTS 34:3	LMGL07010004	M-2H+3Na	M-NH3	5	0.510723431	7.553617157
718.5998128	733.585654	2.397510232	DGTS 34:3	LMGL07010004	M-H2O+H	M	5	0.510723431	7.553617157
756.5559385	733.585654	2.841558012	DGTS 34:3	LMGL07010004	M-H20+K	M	5	0.510723431	7.553617157
744.5913739	759.601304	1.96679706	DGTS 36:4	LMGL07010006	M+H	M-NH2	3	0.561623546	4.684870638
804.5306851	759.601304	3.956184384	DGTS 36:4	LMGL07010006	M-H+Na+K	M-NH2	3	0.561623546	4.684870638
826.5506442	759.601304	4.949767218	DGTS 36:4	LMGL07010006	M-2H+3Na	M	3	0.561623546	4.684870638
703.5784396	724.579445	0.559476779	Dihydromonoanhydrobacterioruberin	LMPR01080030	M+Na-COOH	M	2	0.397686335	2.795372669
785.526559	724.579445	2.779595352	Dihydromonoanhydrobacterioruberin	LMPR01080030	M-H+Na+K	M	2	0.397686335	2.795372669
611.4535365	604.458026	2.002686849	EPC 30:1;O2	LMSP03020002	M-H2O+Na	M	1	0	1
646.3800462	618.437291	3.065331668	EPC 30:2;O3	LMSP03020066	M-H+2Na	M-NH3	1	0	1
597.4867473	634.504976	1.726353364	EPC 32:0;O2	LMSP03020096	M+Na-COOH	M-NH2	1	0	1
529.3277602	650.499891	2.025843184	EPC 32:0;O3	LMSP03020097	M+Na	M-N(CH3)3-Cho	2	-0.016340847	1.967318305
551.3063193	650.499891	3.263649377	EPC 32:0;O3	LMSP03020097	M-H+2Na	M-N(CH3)3-Cho	2	-0.016340847	1.967318305
654.4446184	648.484241	3.505871871	EPC 32:1;O3	LMSP03020059	M+Na	M-NH3	1	0	1
653.4393463	630.473676	4.012472117	EPC 32:2;O2	LMSP03020003	M-H20+K	M	1	0	1
653.4393463	646.468591	0.432073558	EPC 32:2;O3	LMSP03020067	M+Na	M-NH2	1	0	1
652.4678419	646.504976	0.332556091	EPC 33:1;O2	LMSP03020004	M+Na	M-NH3	3	0.64332705	4.929981151
668.44371	646.504976	3.222103806	EPC 33:1;O2	LMSP03020004	M+K	M-NH3	3	0.64332705	4.929981151
713.4554086	646.504976	4.125963114	EPC 33:1;O2	LMSP03020004	M-2H+3Na	M	3	0.64332705	4.929981151
727.4155022	644.489326	1.433311581	EPC 33:2;O2	LMSP03020039	M-2H+2Na+K	M	1	0	1
615.2249074	660.484241	3.505126486	EPC 33:2;O3	LMSP03020076	M-2H+Na+2K	M-N(CH3)3-Cho	2	0.573363909	3.146727818
759.3397587	660.484241	0.996641314	EPC 33:2;O3	LMSP03020076	M-2H+3K	M-NH2	2	0.573363909	3.146727818
623.5020072	660.520626	1.067820956	EPC 34:1;O2	LMSP03020005	M+Na-COOH	M-NH2	6	0.417324372	8.503946235
667.4915775	660.520626	0.719991984	EPC 34:1;O2	LMSP03020005	M+Na	M-NH2	6	0.417324372	8.503946235
683.4652606	660.520626	0.240244608	EPC 34:1;O2	LMSP03020005	M+K	M-NH2	6	0.417324372	8.503946235
743.4055686	660.520626	4.037148863	EPC 34:1;O2	LMSP03020005	M-2H+Na+2K	M-NH2	6	0.417324372	8.503946235
666.4861435	660.520626	4.3399567	EPC 34:1;O2	LMSP03020005	M+Na	M-NH3	6	0.417324372	8.503946235
682.4598267	660.520626	3.860212796	EPC 34:1;O2	LMSP03020005	M+K	M-NH3	6	0.417324372	8.503946235
576.374621	676.515541	2.920210529	EPC 34:1;O3	LMSP03020060	M-2H+2Na+K	M-P_Cho	7	0.597975997	11.18583198
667.4915775	676.515541	0.680796754	EPC 34:1;O3	LMSP03020060	M-H2O+Na	M-NH2	7	0.597975997	11.18583198
683.4652606	676.515541	0.360208235	EPC 34:1;O3	LMSP03020060	M-H20+K	M-NH2	7	0.597975997	11.18583198
638.4909497	676.515541	3.780842198	EPC 34:1;O3	LMSP03020060	M+Na-COOH	M-NH3	7	0.597975997	11.18583198
666.4861435	676.515541	4.215174913	EPC 34:1;O3	LMSP03020060	M-H2O+Na	M-NH3	7	0.597975997	11.18583198
682.4598267	676.515541	3.894588659	EPC 34:1;O3	LMSP03020060	M-H20+K	M-NH3	7	0.597975997	11.18583198
737.4586542	676.515541	2.936764855	EPC 34:1;O3	LMSP03020060	M-H+Na+K	M	7	0.597975997	11.18583198
621.4868638	658.504976	1.840283164	EPC 34:2;O2	LMSP03020006	M+Na-COOH	M-NH2	2	0.785806377	3.571612754
664.4676264	658.504976	0.000730584	EPC 34:2;O2	LMSP03020006	M+Na	M-NH3	2	0.785806377	3.571612754
664.4676264	674.499891	0.022951958	EPC 34:2;O3	LMSP03020061	M-H2O+Na	M-NH3	1	0	1
529.3277602	672.484241	1.683591075	EPC 34:3;O3	LMSP03020069	M+H	M-N(CH3)3-Cho	1	0	1
553.3410429	674.536276	1.162940484	EPC 35:1;O2	LMSP03020007	M-H20+K	M-N(CH3)3-Cho	4	0.270778786	5.083115142
697.4817254	674.536276	1.443224468	EPC 35:1;O2	LMSP03020007	M+K	M-NH2	4	0.270778786	5.083115142
719.4651485	674.536276	3.701157912	EPC 35:1;O2	LMSP03020007	M-H+Na+K	M-NH2	4	0.270778786	5.083115142
713.4980425	674.536276	2.12510715	EPC 35:1;O2	LMSP03020007	M+K	M	4	0.270778786	5.083115142
697.4817254	690.531191	1.532888093	EPC 35:1;O3	LMSP03020074	M-H20+K	M-NH2	3	0.544682437	4.63404731
675.5469714	690.531191	4.895300349	EPC 35:1;O3	LMSP03020074	M-H2O+H	M	3	0.544682437	4.63404731
713.4980425	690.531191	1.952788618	EPC 35:1;O3	LMSP03020074	M-H20+K	M	3	0.544682437	4.63404731
739.4734962	672.520626	0.341671196	EPC 35:2;O2	LMSP03020040	M-2H+3Na	M	1	0	1
749.4596437	688.515541	1.44843268	EPC 35:2;O3	LMSP03020077	M-H+Na+K	M	4	0.365834445	5.463337779
771.440626	688.515541	2.926588956	EPC 35:2;O3	LMSP03020077	M-2H+2Na+K	M	4	0.365834445	5.463337779
771.440626	688.515541	2.926588913	EPC 35:2;O3	LMSP03020077	M-2H+2Na+K	M	4	0.365834445	5.463337779
787.4144285	688.515541	3.068261063	EPC 35:2;O3	LMSP03020077	M-2H+Na+2K	M	4	0.365834445	5.463337779
502.4993476	706.562491	4.954941766	EPC 36:0;O3	LMSP03020095	M+Na-COOH	M-P_Cho	4	0.243266613	4.973066453
562.3978479	706.562491	2.822678053	EPC 36:0;O3	LMSP03020095	M+	M-N(CH3)3-Cho	4	0.243266613	4.973066453
767.5064259	706.562491	1.649024074	EPC 36:0;O3	LMSP03020095	M-H+Na+K	M	4	0.243266613	4.973066453
789.4888685	706.562491	1.022563844	EPC 36:0;O3	LMSP03020095	M-2H+2Na+K	M	4	0.243266613	4.973066453
695.5225201	688.551926	0.17165073	EPC 36:1;O2	LMSP03020008	M+Na	M-NH2	6	0.513844689	9.083068134
711.4931108	688.551926	4.779758385	EPC 36:1;O2	LMSP03020008	M+K	M-NH2	6	0.513844689	9.083068134
711.496166	688.551926	0.342666514	EPC 36:1;O2	LMSP03020008	M+K	M-NH2	6	0.513844689	9.083068134
650.5225216	688.551926	3.275377166	EPC 36:1;O2	LMSP03020008	M+Na-COOH	M-NH3	6	0.513844689	9.083068134
650.5232232	688.551926	2.256461981	EPC 36:1;O2	LMSP03020008	M+Na-COOH	M-NH3	6	0.513844689	9.083068134
711.5438918	688.551926	4.016826457	EPC 36:1;O2	LMSP03020008	M+Na	M	6	0.513844689	9.083068134
695.5225201	704.546841	0.14646357	EPC 36:1;O3	LMSP03020062	M-H2O+Na	M-NH2	5	0.531791438	7.658957188
711.4931108	704.546841	4.550599782	EPC 36:1;O3	LMSP03020062	M-H20+K	M-NH2	5	0.531791438	7.658957188
711.496166	704.546841	0.214242163	EPC 36:1;O3	LMSP03020062	M-H20+K	M-NH2	5	0.531791438	7.658957188
711.5438918	704.546841	3.904345038	EPC 36:1;O3	LMSP03020062	M-H2O+Na	M	5	0.531791438	7.658957188
765.4895969	704.546841	3.327171921	EPC 36:1;O3	LMSP03020062	M-H+Na+K	M	5	0.531791438	7.658957188
709.4782439	686.536276	3.653199428	EPC 36:2;O2	LMSP03020009	M+K	M-NH2	1	0	1
709.4782439	702.531191	3.449032806	EPC 36:2;O3	LMSP03020063	M-H20+K	M-NH2	2	0.798093746	3.596187492
747.5010718	702.531191	1.877838596	EPC 36:2;O3	LMSP03020063	M-H+2Na	M	2	0.798093746	3.596187492
562.3978479	684.520626	2.678747213	EPC 36:3;O2	LMSP03020035	M-H+Na+K	M-P_Cho	4	0.285268407	5.141073627
647.5022083	684.520626	1.324027622	EPC 36:3;O2	LMSP03020035	M+Na-COOH	M-NH2	4	0.285268407	5.141073627
667.4915775	684.520626	3.651313245	EPC 36:3;O2	LMSP03020035	M+	M-NH3	4	0.285268407	5.141073627
751.470535	684.520626	4.661626895	EPC 36:3;O2	LMSP03020035	M-2H+3Na	M	4	0.285268407	5.141073627
761.4599129	700.515541	1.039380494	EPC 36:3;O3	LMSP03020071	M-H+Na+K	M	1	0	1
542.4918938	702.567576	1.654172997	EPC 37:1;O2	LMSP03020010	M+Na	M-P_Cho	3	0.778569493	5.335708479
746.4865145	702.567576	0.551729571	EPC 37:1;O2	LMSP03020010	M-H+Na+K	M-NH3	3	0.778569493	5.335708479
762.4569249	702.567576	4.415188184	EPC 37:1;O2	LMSP03020010	M-H+2K	M-NH3	3	0.778569493	5.335708479
542.4918938	718.562491	1.59647688	EPC 37:1;O3	LMSP03020075	M-H2O+Na	M-P_Cho	5	0.501760506	7.508802532
769.4950499	718.562491	2.528682737	EPC 37:1;O3	LMSP03020075	M-2H+3Na	M-NH2	5	0.501760506	7.508802532
724.5281475	718.562491	4.182797143	EPC 37:1;O3	LMSP03020075	M+Na	M-NH3	5	0.501760506	7.508802532
703.5784396	718.562491	4.938467249	EPC 37:1;O3	LMSP03020075	M-H2O+H	M	5	0.501760506	7.508802532
757.5250711	718.562491	0.862664125	EPC 37:1;O3	LMSP03020075	M+K	M	5	0.501760506	7.508802532
502.4993476	700.551926	1.521645552	EPC 37:2;O2	LMSP03020041	M-H2O+H	M-P_Cho	4	0.717592317	6.870369269
723.4978261	700.551926	2.032891347	EPC 37:2;O2	LMSP03020041	M+K	M-NH2	4	0.717592317	6.870369269
723.5445586	700.551926	4.899839262	EPC 37:2;O2	LMSP03020041	M+Na	M	4	0.717592317	6.870369269
767.5064259	700.551926	1.998225278	EPC 37:2;O2	LMSP03020041	M-2H+3Na	M	4	0.717592317	6.870369269
723.4978261	716.546841	2.106136793	EPC 37:2;O3	LMSP03020078	M-H20+K	M-NH2	3	0.680089078	5.040267233
744.4940085	716.546841	3.512192362	EPC 37:2;O3	LMSP03020078	M-H+2Na	M-NH3	3	0.680089078	5.040267233
723.5445586	716.546841	4.769530971	EPC 37:2;O3	LMSP03020078	M-H2O+Na	M	3	0.680089078	5.040267233
722.5487	716.583226	3.939642644	EPC 38:1;O2	LMSP03020011	M+Na	M-NH3	3	0.174237026	3.522711079
739.5505508	716.583226	1.221287185	EPC 38:1;O2	LMSP03020011	M-H20+K	M	3	0.174237026	3.522711079
831.4593982	716.583226	1.775428456	EPC 38:1;O2	LMSP03020011	M-2H+3K	M	3	0.174237026	3.522711079
739.5505508	732.578141	2.639871359	EPC 38:1;O3	LMSP03020064	M+Na	M-NH2	3	0.392160359	4.176481077
783.5136755	732.578141	1.581470975	EPC 38:1;O3	LMSP03020064	M-2H+3Na	M-NH2	3	0.392160359	4.176481077
722.5487	732.578141	3.833150399	EPC 38:1;O3	LMSP03020064	M-H2O+Na	M-NH3	3	0.392160359	4.176481077
737.5115209	714.567576	0.74312351	EPC 38:2;O2	LMSP03020012	M+K	M-NH2	2	0.188442844	2.376885689
721.560478	714.567576	1.956402723	EPC 38:2;O2	LMSP03020012	M-H2O+Na	M	2	0.188442844	2.376885689
737.5115209	730.562491	0.610504712	EPC 38:2;O3	LMSP03020065	M-H20+K	M-NH2	2	0.481346836	2.962693671
758.5107763	730.562491	4.974781422	EPC 38:2;O3	LMSP03020065	M-H+2Na	M-NH3	2	0.481346836	2.962693671
735.4946669	712.551926	2.434928127	EPC 38:3;O2	LMSP03020037	M+K	M-NH2	3	0.292924835	3.878774505
695.5225201	712.551926	4.009224996	EPC 38:3;O2	LMSP03020037	M+	M-NH3	3	0.292924835	3.878774505
757.5250711	712.551926	2.729790028	EPC 38:3;O2	LMSP03020037	M-H+2Na	M	3	0.292924835	3.878774505
735.4946669	728.546841	2.264799113	EPC 38:3;O3	LMSP03020073	M-H20+K	M-NH2	4	0.369227869	5.476911476
756.4937931	728.546841	3.158577393	EPC 38:3;O3	LMSP03020073	M-H+2Na	M-NH3	4	0.369227869	5.476911476
767.5064259	728.546841	4.962144328	EPC 38:3;O3	LMSP03020073	M+K	M	4	0.369227869	5.476911476
789.4888685	728.546841	4.217323174	EPC 38:3;O3	LMSP03020073	M-H+Na+K	M	4	0.369227869	5.476911476
548.5392561	730.598876	1.198367641	EPC 39:1;O2	LMSP03020013	M+H	M-P_Cho	3	0.707292548	5.121877644
775.5277285	730.598876	3.389734163	EPC 39:1;O2	LMSP03020013	M-H+Na+K	M-NH2	3	0.707292548	5.121877644
752.5342027	730.598876	1.812521885	EPC 39:1;O2	LMSP03020013	M+K	M-NH3	3	0.707292548	5.121877644
751.5287687	728.583226	1.464167451	EPC 39:2;O2	LMSP03020042	M+K	M-NH2	8	0.300897488	10.40717991
773.5069004	728.583226	3.707962293	EPC 39:2;O2	LMSP03020042	M-H+Na+K	M-NH2	8	0.300897488	10.40717991
773.5112113	728.583226	2.208941837	EPC 39:2;O2	LMSP03020042	M-H+Na+K	M-NH2	8	0.300897488	10.40717991
750.520411	728.583226	0.733088922	EPC 39:2;O2	LMSP03020042	M+K	M-NH3	8	0.300897488	10.40717991
735.5789299	728.583226	1.92684073	EPC 39:2;O2	LMSP03020042	M-H2O+Na	M	8	0.300897488	10.40717991
751.5718745	728.583226	0.756953177	EPC 39:2;O2	LMSP03020042	M+Na	M	8	0.300897488	10.40717991
751.5718745	728.583226	0.756953177	EPC 39:2;O2	LMSP03020042	M+Na	M	8	0.300897488	10.40717991
767.5428548	728.583226	4.901554577	EPC 39:2;O2	LMSP03020042	M+K	M	8	0.300897488	10.40717991
751.5287687	744.578141	1.546872735	EPC 39:2;O3	LMSP03020079	M-H20+K	M-NH2	5	0.473376858	7.366884288
750.520411	744.578141	0.831499254	EPC 39:2;O3	LMSP03020079	M-H20+K	M-NH3	5	0.473376858	7.366884288
751.5718745	744.578141	0.760838077	EPC 39:2;O3	LMSP03020079	M-H2O+Na	M	5	0.473376858	7.366884288
751.5718745	744.578141	0.760838077	EPC 39:2;O3	LMSP03020079	M-H2O+Na	M	5	0.473376858	7.366884288
767.5428548	744.578141	4.682099933	EPC 39:2;O3	LMSP03020079	M-H20+K	M	5	0.473376858	7.366884288
600.5090103	744.614526	3.587530496	EPC 40:1;O2	LMSP03020014	M+K	M-P_Cho	5	0.383588091	6.917940456
585.4673465	744.614526	4.121808507	EPC 40:1;O2	LMSP03020014	M-H2O+H	M-N(CH3)3-Cho	5	0.383588091	6.917940456
767.5819328	744.614526	1.06530128	EPC 40:1;O2	LMSP03020014	M-H20+K	M	5	0.383588091	6.917940456
783.5760101	744.614526	2.304374205	EPC 40:1;O2	LMSP03020014	M+K	M	5	0.383588091	6.917940456
805.5619028	744.614526	3.057672881	EPC 40:1;O2	LMSP03020014	M-H+Na+K	M	5	0.383588091	6.917940456
600.5090103	760.609441	3.400334509	EPC 40:1;O3	LMSP03020086	M-H20+K	M-P_Cho	11	0.246322262	13.70954488
622.5175801	760.609441	3.922557741	EPC 40:1;O3	LMSP03020086	M-H+2Na	M-P_Cho	11	0.246322262	13.70954488
638.4909497	760.609441	3.225164102	EPC 40:1;O3	LMSP03020086	M-H+Na+K	M-P_Cho	11	0.246322262	13.70954488
767.5819328	760.609441	2.650278298	EPC 40:1;O3	LMSP03020086	M+Na	M-NH2	11	0.246322262	13.70954488
744.5913739	760.609441	0.863759963	EPC 40:1;O3	LMSP03020086	M+	M-NH2	11	0.246322262	13.70954488
744.5940562	760.609441	4.390188364	EPC 40:1;O3	LMSP03020086	M+	M-NH2	11	0.246322262	13.70954488
744.5913739	760.609441	1.55404686	EPC 40:1;O3	LMSP03020086	M+H	M-NH3	11	0.246322262	13.70954488
750.5809584	760.609441	4.951963306	EPC 40:1;O3	LMSP03020086	M-H2O+Na	M-NH3	11	0.246322262	13.70954488
804.5306851	760.609441	3.540799029	EPC 40:1;O3	LMSP03020086	M-H+Na+K	M-NH3	11	0.246322262	13.70954488
783.5760101	760.609441	2.144162248	EPC 40:1;O3	LMSP03020086	M-H20+K	M	11	0.246322262	13.70954488
783.599632	760.609441	1.302876709	EPC 40:1;O3	LMSP03020086	M+Na	M	11	0.246322262	13.70954488
598.4939473	742.598876	2.80677734	EPC 40:2;O2	LMSP03020028	M+K	M-P_Cho	3	0.694449832	5.083349496
749.5907874	742.598876	3.216593439	EPC 40:2;O2	LMSP03020028	M-H2O+Na	M	3	0.694449832	5.083349496
781.5606441	742.598876	1.928184919	EPC 40:2;O2	LMSP03020028	M+K	M	3	0.694449832	5.083349496
598.4939473	758.593791	2.635546377	EPC 40:2;O3	LMSP03020093	M-H20+K	M-P_Cho	2	0.899241127	3.798482255
781.5606441	758.593791	1.775479315	EPC 40:2;O3	LMSP03020093	M-H20+K	M	2	0.899241127	3.798482255
747.5785657	740.583226	1.403870785	EPC 40:3;O2	LMSP03020055	M-H2O+Na	M	1	0	1
739.5505508	756.578141	1.37599042	EPC 40:3;O3	LMSP03020094	M+	M-NH3	2	0.181518436	2.363036871
735.5789299	756.578141	1.835717839	EPC 40:3;O3	LMSP03020094	M+Na-COOH	M	2	0.181518436	2.363036871
507.2103019	446.26684	3.670791691	FA 26:7;O4	LMFA02000382	M-H+Na+K	M	1	0	1
579.39291	480.49063	2.663855958	FA 32:0	LMFA01010032	M-2H+Na+2K	M	2	0	2
577.3741024	478.47498	3.924178403	FA 32:1	LMFA01030098	M-2H+Na+2K	M	2	0	2
553.3410429	470.41238	3.322383175	FA 32:5	LMFA01030834	M-2H+2Na+K	M	1	0	1
579.39291	502.47498	2.129540941	FA 34:3	LMFA07040068	M-H+2K	M	2	0	2
587.4747841	520.52193	0.472365491	FA 35:1	LMFA07040085	M-2H+3Na	M	2	0	2
645.3795417	530.50628	3.088279982	FA 36:3	LMFA07040073	M-2H+3K	M	2	0	2
587.4747841	542.50628	4.969324738	FA 37:4	LMFA07011175	M-H+2Na	M	2	0	2
695.3987047	580.52193	3.229281822	FA 40:6	LMFA01031241	M-2H+3K	M	1	0	1
733.5621009	634.66278	2.645723032	FA 43:0	LMFA01020304	M-2H+Na+2K	M	1	0	1
761.5955204	662.69408	0.664539362	FA 45:0	LMFA01020305	M-2H+Na+2K	M	1	0	1
775.6095083	676.70973	1.805348696	FA 46:0	LMFA01010039	M-2H+Na+2K	M	1	0	1
807.5787318	692.704645	1.173952454	FA 46:0;O	LMFA01020330	M-2H+3K	M	1	0	1
789.4888685	810.491815	2.895169659	FA 47:12;O9	LMFA01031202	M+Na-COOH	M	1	0	1
803.6424379	704.74103	0.578863917	FA 48:0	LMFA01020307	M-2H+Na+2K	M	1	0	1
835.6096744	720.735945	1.624149191	FA 48:0;O	LMFA01020331	M-2H+3K	M	1	0	1
781.5606441	796.548935	0.867323728	FA 48:10;O7	LMFA01031230	M-H2O+H	M	1	0	1
575.5043047	574.49611	1.557326784	FAHFA 37:4;O	LMFA07090152	M+H	M	2	0.969515935	3.93903187
597.4867473	574.49611	2.501858707	FAHFA 37:4;O	LMFA07090152	M+Na	M	2	0.969515935	3.93903187
791.63088	730.68391	2.559225142	FAHFA 48:3;O	LMFA07090161	M-H+Na+K	M	1	0	1
661.4055977	594.449555	4.950327167	FOH 35:5;O6	LMFA05000698	M-2H+3Na	M	1	0	1
583.5073316	576.51176	2.205640342	FOH 37:4;O3	LMFA05000691	M-H2O+Na	M	3	0.764897129	5.294691387
599.5035763	576.51176	4.538162151	FOH 37:4;O3	LMFA05000691	M+Na	M	3	0.764897129	5.294691387
576.5112313	576.51176	0.917018065	FOH 37:4;O3	LMFA05000691	M+	M	3	0.764897129	5.294691387
925.5240414	886.557133	4.182957227	Glc-GP 38:4	LMGP14010001	M+K	M	1	0	1
739.5505508	770.554415	3.192388827	GlcADG 34:1	LMGL05010032	M-H2O+H	M-NH2	2	-0.046351445	1.90729711
837.507993	770.554415	0.620285453	GlcADG 34:1	LMGL05010032	M-2H+3Na	M	2	-0.046351445	1.90729711
756.4937931	766.523115	3.818759819	GlcADG 34:3	LMGL05010029	M-H2O+Na	M-NH3	2	0.10473037	2.209460739
789.4888685	766.523115	3.191700653	GlcADG 34:3	LMGL05010029	M-H20+K	M	2	0.10473037	2.209460739
1159.64169	1092.728418	4.48054881	Hex-HexNAc-Cer 36:1;O2	LMSP0508AA02	M-2H+2Na+K	M-NH2	2	0	2
1142.691222	1120.759718	4.592674002	Hex-HexNAc-Cer 38:1;O2	LMSP0508AA03	M+K	M-NH3	2	0	2
1159.64169	1092.728418	4.48054881	Hex(2)-HexNAc-Cer 36:1;O2	LMSP0503AA02	M-2H+2Na+K	M-NH2	2	0	2
1142.691222	1120.759718	4.592674002	Hex(2)-HexNAc-Cer 38:1;O2	LMSP0503AA03	M+K	M-NH3	2	0	2
1095.621882	1051.701869	1.390360215	Hex(3)-Cer 36:1;O2	LMSP0507AA02	M-H+Na+K	M-NH3	2	0	2
1124.66109	1079.733169	1.431060444	Hex(3)-Cer 38:1;O2	LMSP0507AA03	M-H+Na+K	M-NH2	4	0.916979345	7.66791738
1123.656979	1079.733169	4.870687607	Hex(3)-Cer 38:1;O2	LMSP0507AA03	M-H+Na+K	M-NH3	4	0.916979345	7.66791738
1184.678665	1107.764469	4.336679121	Hex(3)-Cer 40:1;O2	LMSP0507AA04	M-H+2K	M	2	0	2
796.5308803	805.555144	0.199090705	Hex2Cer 30:1;O2	LMSP0501AB02	M-H2O+Na	M-NH2	3	0.295908098	3.887724294
812.553279	805.555144	4.760684354	Hex2Cer 30:1;O2	LMSP0501AB02	M-H2O+Na	M	3	0.295908098	3.887724294
844.5220186	805.555144	4.561558706	Hex2Cer 30:1;O2	LMSP0501AB02	M+K	M	3	0.295908098	3.887724294
826.5786519	835.602094	1.175202911	Hex2Cer 32:0;O2	LMSP05010119	M-H2O+Na	M-NH2	1	0	1
824.5618229	833.586444	0.236329312	Hex2Cer 32:1;O2	LMSP0501AB12	M-H2O+Na	M-NH2	5	0.085825437	5.429127184
840.5578573	833.586444	1.124500623	Hex2Cer 32:1;O2	LMSP0501AB12	M+Na	M-NH2	5	0.085825437	5.429127184
877.5046411	833.586444	0.424415507	Hex2Cer 32:1;O2	LMSP0501AB12	M-H+Na+K	M-NH3	5	0.085825437	5.429127184
818.5947909	833.586444	4.862254448	Hex2Cer 32:1;O2	LMSP0501AB12	M-H2O+H	M	5	0.085825437	5.429127184
818.5997292	833.586444	1.061873817	Hex2Cer 32:1;O2	LMSP0501AB12	M-H2O+H	M	5	0.085825437	5.429127184
939.5784339	889.649044	3.191124435	Hex2Cer 36:1;O2	LMSP0501AB04	M-2H+3Na	M-NH3	1	0	1
1071.588603	973.742944	2.764475304	Hex2Cer 42:1;O2	LMSP0501AB07	M-2H+3K	M-NH3	1	0	1
1054.608377	971.727294	1.228026498	Hex2Cer 42:2;O2	LMSP0501AB09	M-2H+Na+2K	M-NH2	1	0	1
1048.757514	1003.789894	3.566515503	Hex2Cer 44:0;O2	LMSP0501AB19	M-H+2Na	M	1	0	1
1097.611699	999.758594	4.755155867	Hex2Cer 44:2;O2	LMSP0501AB10	M-2H+3K	M-NH3	2	0.549009092	3.098018184
1098.661436	999.758594	1.842143272	Hex2Cer 44:2;O2	LMSP0501AB10	M-2H+Na+2K	M	2	0.549009092	3.098018184
1095.621882	1051.701869	1.390360215	Hex3Cer 36:1;O2	LMSP0502AA02	M-H+Na+K	M-NH3	2	0	2
1124.66109	1079.733169	1.431060444	Hex3Cer 38:1;O2	LMSP0502AA03	M-H+Na+K	M-NH2	4	0.916979345	7.66791738
1123.656979	1079.733169	4.870687607	Hex3Cer 38:1;O2	LMSP0502AA03	M-H+Na+K	M-NH3	4	0.916979345	7.66791738
1184.678665	1107.764469	4.336679121	Hex3Cer 40:1;O2	LMSP0502AA04	M-H+2K	M	2	0	2
710.4969292	671.533619	0.164065083	HexCer 32:1;O2	LMSP0501AA26	M+K	M	1	0	1
713.4554086	685.512884	3.101825397	HexCer 32:2;O3	LMSP0501AA70	M-H+2Na	M-NH3	2	0.461144295	2.922288591
735.4410957	685.512884	2.422737014	HexCer 32:2;O3	LMSP0501AA70	M-2H+3Na	M-NH3	2	0.461144295	2.922288591
714.503489	685.549269	2.54399338	HexCer 33:1;O2	LMSP0501AA46	M-H+2Na	M-NH2	1	0	1
724.5281475	701.580569	4.422243321	HexCer 34:0;O2	LMSP0501AA04	M+K	M-NH2	2	-0.132399516	1.735200968
784.5095565	701.580569	2.690412727	HexCer 34:0;O2	LMSP0501AA04	M-2H+2Na+K	M	2	-0.132399516	1.735200968
702.5633159	717.575484	1.036873517	HexCer 34:0;O3	LMSP05010075	M+H	M-NH2	3	0.146852874	3.440558623
724.5281475	717.575484	4.442124372	HexCer 34:0;O3	LMSP05010075	M-H20+K	M-NH2	3	0.146852874	3.440558623
768.5078858	717.575484	2.751143076	HexCer 34:0;O3	LMSP05010075	M-2H+3Na	M-NH2	3	0.146852874	3.440558623
744.4940085	699.564919	3.87899476	HexCer 34:1;O2	LMSP0501AA03	M-H+Na+K	M-NH2	1	0	1
766.4910568	715.559834	4.406571147	HexCer 34:1;O3	LMSP05010068	M-2H+3Na	M-NH2	3	0.44246577	4.32739731
765.4895969	715.559834	4.48873003	HexCer 34:1;O3	LMSP05010068	M-2H+3Na	M-NH3	3	0.44246577	4.32739731
782.5122032	715.559834	1.021364424	HexCer 34:1;O3	LMSP05010068	M-2H+3Na	M	3	0.44246577	4.32739731
732.5618338	731.554749	0.294181954	HexCer 34:1;O4	LMSP05010042	M+H	M	3	0.800020254	5.400060762
754.5436309	731.554749	0.434773694	HexCer 34:1;O4	LMSP05010042	M+Na	M	3	0.800020254	5.400060762
770.5167667	731.554749	1.616160473	HexCer 34:1;O4	LMSP05010042	M+K	M	3	0.800020254	5.400060762
764.4782018	713.544184	0.501872687	HexCer 34:2;O3	LMSP05010048	M-2H+3Na	M-NH2	2	0.981750886	3.963501772
763.4727679	713.544184	2.849101085	HexCer 34:2;O3	LMSP05010048	M-2H+3Na	M-NH3	2	0.981750886	3.963501772
739.4734962	711.528534	0.437549587	HexCer 34:3;O3	LMSP05010095	M-H+2Na	M-NH3	1	0	1
790.4981867	713.580569	1.937133935	HexCer 35:1;O2	LMSP0501AA47	M-H+2K	M	1	0	1
790.4981867	745.570399	1.893542006	HexCer 35:1;O4	LMSP05010100	M-H+Na+K	M-NH2	6	0.401698725	8.41019235
767.5064259	745.570399	0.836979525	HexCer 35:1;O4	LMSP05010100	M+K	M-NH3	6	0.401698725	8.41019235
789.4888685	745.570399	0.109170813	HexCer 35:1;O4	LMSP05010100	M-H+Na+K	M-NH3	6	0.401698725	8.41019235
746.5760172	745.570399	2.255679349	HexCer 35:1;O4	LMSP05010100	M+H	M	6	0.401698725	8.41019235
784.5332315	745.570399	0.492892468	HexCer 35:1;O4	LMSP05010100	M+K	M	6	0.401698725	8.41019235
806.5137592	745.570399	2.333465846	HexCer 35:1;O4	LMSP05010100	M-H+Na+K	M	6	0.401698725	8.41019235
718.537197	711.564919	2.532483668	HexCer 35:2;O2	LMSP05010090	M+Na	M-NH2	2	0.388203852	2.776407703
756.4937931	711.564919	3.510754975	HexCer 35:2;O2	LMSP05010090	M-H+Na+K	M-NH2	2	0.388203852	2.776407703
718.537197	727.559834	2.456192092	HexCer 35:2;O3	LMSP05010049	M-H2O+Na	M-NH2	4	0.474533151	5.898132603
711.5438918	727.559834	3.82355366	HexCer 35:2;O3	LMSP05010049	M+	M-NH2	4	0.474533151	5.898132603
711.5438918	727.559834	4.545192736	HexCer 35:2;O3	LMSP05010049	M+H	M-NH3	4	0.474533151	5.898132603
772.5276346	727.559834	4.672317793	HexCer 35:2;O3	LMSP05010049	M-H+2Na	M	4	0.474533151	5.898132603
711.5438918	743.554749	4.427246458	HexCer 35:2;O4	LMSP05010099	M-H2O+H	M-NH3	4	0.517048848	6.068195393
765.4895969	743.554749	2.424885379	HexCer 35:2;O4	LMSP05010099	M+K	M-NH3	4	0.517048848	6.068195393
744.5602768	743.554749	2.38347329	HexCer 35:2;O4	LMSP05010099	M+H	M	4	0.517048848	6.068195393
766.5427194	743.554749	1.653634054	HexCer 35:2;O4	LMSP05010099	M+Na	M	4	0.517048848	6.068195393
770.5167667	725.544184	1.905727366	HexCer 35:3;O3	LMSP05010039	M-H+2Na	M	1	0	1
736.5823768	729.611869	0.043693684	HexCer 36:0;O2	LMSP0501AA19	M+Na	M-NH2	6	0.246335132	7.47801079
774.5387946	729.611869	0.753398805	HexCer 36:0;O2	LMSP0501AA19	M-H+Na+K	M-NH2	6	0.246335132	7.47801079
719.5763938	729.611869	4.421649628	HexCer 36:0;O2	LMSP0501AA19	M-H2O+Na	M-NH3	6	0.246335132	7.47801079
779.5415745	729.611869	4.323598103	HexCer 36:0;O2	LMSP0501AA19	M-2H+3Na	M-NH3	6	0.246335132	7.47801079
774.5843198	729.611869	1.714304942	HexCer 36:0;O2	LMSP0501AA19	M-H+2Na	M	6	0.246335132	7.47801079
828.5143821	729.611869	2.073890701	HexCer 36:0;O2	LMSP0501AA19	M-2H+Na+2K	M	6	0.246335132	7.47801079
810.6566314	825.669384	1.608998436	HexCer 36:1;O	LMSP05010056	M+H	M-NH2	2	0.32522869	2.65045738
891.5673735	825.669384	3.102193739	HexCer 36:1;O	LMSP05010056	M-2H+2Na+K	M-NH3	2	0.32522869	2.65045738
733.5621009	727.596219	4.44059229	HexCer 36:1;O2	LMSP0501AA05	M+Na	M-NH3	3	0.193621879	3.580865637
788.5439383	727.596219	3.59989413	HexCer 36:1;O2	LMSP0501AA05	M-H+Na+K	M	3	0.193621879	3.580865637
810.5254083	727.596219	2.871499022	HexCer 36:1;O2	LMSP0501AA05	M-2H+2Na+K	M	3	0.193621879	3.580865637
733.5621009	743.591134	4.324901753	HexCer 36:1;O3	LMSP05010060	M-H2O+Na	M-NH3	4	0.579239496	6.316957985
726.5673719	743.591134	3.747999672	HexCer 36:1;O3	LMSP05010060	M+	M-NH3	4	0.579239496	6.316957985
766.5784795	743.591134	2.49392662	HexCer 36:1;O3	LMSP05010060	M+Na	M	4	0.579239496	6.316957985
810.5473451	743.591134	4.183909033	HexCer 36:1;O3	LMSP05010060	M-2H+3Na	M	4	0.579239496	6.316957985
721.560478	759.586049	2.077615179	HexCer 36:1;O4	LMSP05010043	M+Na-COOH	M-NH3	6	0.469733344	8.818400062
760.5918045	759.586049	2.033396845	HexCer 36:1;O4	LMSP05010043	M+H	M	6	0.469733344	8.818400062
766.5784795	759.586049	2.46115855	HexCer 36:1;O4	LMSP05010043	M-H2O+Na	M	6	0.469733344	8.818400062
782.5740428	759.586049	1.587934508	HexCer 36:1;O4	LMSP05010043	M+Na	M	6	0.469733344	8.818400062
804.5604429	759.586049	4.204740117	HexCer 36:1;O4	LMSP05010043	M-H+2Na	M	6	0.469733344	8.818400062
820.532139	759.586049	1.303298135	HexCer 36:1;O4	LMSP05010043	M-H+Na+K	M	6	0.469733344	8.818400062
726.5673719	741.575484	4.466079384	HexCer 36:2;O3	LMSP05010040	M+H	M-NH2	3	0.429529115	4.288587345
792.5074626	741.575484	3.232791773	HexCer 36:2;O3	LMSP05010040	M-2H+3Na	M-NH2	3	0.429529115	4.288587345
742.5792142	741.575484	4.81385141	HexCer 36:2;O3	LMSP05010040	M+H	M	3	0.429529115	4.288587345
746.5128496	739.559834	4.786154251	HexCer 36:3;O3	LMSP05010171	M-H20+K	M-NH2	6	0.57217715	9.433062903
723.5445586	739.559834	4.66312854	HexCer 36:3;O3	LMSP05010171	M+	M-NH2	6	0.57217715	9.433062903
767.5064259	739.559834	2.624491192	HexCer 36:3;O3	LMSP05010171	M-H+2Na	M-NH3	6	0.57217715	9.433062903
789.4888685	739.559834	3.35820988	HexCer 36:3;O3	LMSP05010171	M-2H+3Na	M-NH3	6	0.57217715	9.433062903
784.5332315	739.559834	2.971372317	HexCer 36:3;O3	LMSP05010171	M-H+2Na	M	6	0.57217715	9.433062903
806.5137592	739.559834	1.115853024	HexCer 36:3;O3	LMSP05010171	M-2H+3Na	M	6	0.57217715	9.433062903
826.5506442	775.617349	1.393422324	HexCer 37:0;O4	LMSP05010085	M-2H+3Na	M-NH2	5	0.600302772	8.001513861
781.5606441	775.617349	2.119913026	HexCer 37:0;O4	LMSP05010085	M-H20+K	M-NH3	5	0.600302772	8.001513861
798.603346	775.617349	4.129663226	HexCer 37:0;O4	LMSP05010085	M+Na	M	5	0.600302772	8.001513861
798.6069234	775.617349	0.482706081	HexCer 37:0;O4	LMSP05010085	M+Na	M	5	0.600302772	8.001513861
798.6069234	775.617349	0.482706081	HexCer 37:0;O4	LMSP05010085	M+Na	M	5	0.600302772	8.001513861
802.5337016	757.606784	0.714909275	HexCer 37:1;O3	LMSP05010059	M-H+Na+K	M-NH2	6	0.093854449	6.563126697
719.5763938	757.606784	4.278060491	HexCer 37:1;O3	LMSP05010059	M+Na-COOH	M-NH3	6	0.093854449	6.563126697
779.5415745	757.606784	2.455683445	HexCer 37:1;O3	LMSP05010059	M+K	M-NH3	6	0.093854449	6.563126697
839.4803965	757.606784	1.106646516	HexCer 37:1;O3	LMSP05010059	M-2H+Na+2K	M-NH3	6	0.093854449	6.563126697
818.5509859	757.606784	1.185437588	HexCer 37:1;O3	LMSP05010059	M-H+Na+K	M	6	0.093854449	6.563126697
824.5618229	757.606784	2.559275095	HexCer 37:1;O3	LMSP05010059	M-2H+3Na	M	6	0.093854449	6.563126697
736.5823768	773.601699	0.002429457	HexCer 37:1;O4	LMSP05010101	M+Na-COOH	M-NH2	5	0.350557097	6.752785483
779.5415745	773.601699	2.295033666	HexCer 37:1;O4	LMSP05010101	M-H20+K	M-NH3	5	0.350557097	6.752785483
774.6060614	773.601699	3.797366106	HexCer 37:1;O4	LMSP05010101	M+H	M	5	0.350557097	6.752785483
796.590491	773.601699	0.527380128	HexCer 37:1;O4	LMSP05010101	M+Na	M	5	0.350557097	6.752785483
840.5578573	773.601699	3.953310138	HexCer 37:1;O4	LMSP05010101	M-2H+3Na	M	5	0.350557097	6.752785483
745.5617367	739.596219	3.876141329	HexCer 37:2;O2	LMSP0501AA60	M+Na	M-NH3	3	0.461140983	4.383422948
767.5428548	739.596219	2.683804595	HexCer 37:2;O2	LMSP0501AA60	M-H+2Na	M-NH3	3	0.461140983	4.383422948
783.5136755	739.596219	1.479738123	HexCer 37:2;O2	LMSP0501AA60	M-H+Na+K	M-NH3	3	0.461140983	4.383422948
745.5617367	755.591134	3.774236742	HexCer 37:2;O3	LMSP05010051	M-H2O+Na	M-NH3	3	0.051912864	3.155738592
816.533015	755.591134	4.2602858	HexCer 37:2;O3	LMSP05010051	M-H+Na+K	M	3	0.051912864	3.155738592
822.5430069	755.591134	1.624027179	HexCer 37:2;O3	LMSP05010051	M-2H+3Na	M	3	0.051912864	3.155738592
733.5621009	771.586049	4.148544719	HexCer 37:2;O4	LMSP05010097	M+Na-COOH	M-NH3	2	0.370677223	2.741354445
810.5473451	771.586049	2.467481133	HexCer 37:2;O4	LMSP05010097	M+K	M	2	0.370677223	2.741354445
721.560478	753.575484	1.137072806	HexCer 37:3;O3	LMSP05010092	M-H2O+H	M-NH3	4	0.53871374	6.15485496
743.5429207	753.575484	0.416995026	HexCer 37:3;O3	LMSP05010092	M-H2O+Na	M-NH3	4	0.53871374	6.15485496
798.5437353	753.575484	3.913007117	HexCer 37:3;O3	LMSP05010092	M-H+2Na	M	4	0.53871374	6.15485496
820.532139	753.575484	4.717445931	HexCer 37:3;O3	LMSP05010092	M-2H+3Na	M	4	0.53871374	6.15485496
785.5898866	757.643169	2.727780503	HexCer 38:0;O2	LMSP0501AA20	M-H+2Na	M-NH3	2	0.216253397	2.432506794
823.5464538	757.643169	3.608485623	HexCer 38:0;O2	LMSP0501AA20	M-2H+2Na+K	M-NH3	2	0.216253397	2.432506794
812.6198883	789.632999	2.926244331	HexCer 38:0;O4	LMSP05010079	M+Na	M	2	0.735869279	3.471738558
834.6062275	789.632999	2.568878325	HexCer 38:0;O4	LMSP05010079	M-H+2Na	M	2	0.735869279	3.471738558
762.5964904	755.627519	1.991069667	HexCer 38:1;O2	LMSP0501AA06	M+Na	M-NH2	3	0.599113638	4.797340915
800.5574047	755.627519	4.644821861	HexCer 38:1;O2	LMSP0501AA06	M-H+Na+K	M-NH2	3	0.599113638	4.797340915
778.6138881	755.627519	3.746485706	HexCer 38:1;O2	LMSP0501AA06	M+Na	M	3	0.599113638	4.797340915
762.5964904	771.622434	1.969236458	HexCer 38:1;O3	LMSP05010070	M-H2O+Na	M-NH2	7	0.523940969	10.66758679
794.5677009	771.622434	1.025128646	HexCer 38:1;O3	LMSP05010070	M+K	M-NH2	7	0.523940969	10.66758679
755.601504	771.622434	2.858873181	HexCer 38:1;O3	LMSP05010070	M+	M-NH2	7	0.523940969	10.66758679
755.601504	771.622434	2.178433342	HexCer 38:1;O3	LMSP05010070	M+H	M-NH3	7	0.523940969	10.66758679
754.5987202	771.622434	3.674513622	HexCer 38:1;O3	LMSP05010070	M+	M-NH3	7	0.523940969	10.66758679
778.6138881	771.622434	3.688264446	HexCer 38:1;O3	LMSP05010070	M-H2O+Na	M	7	0.523940969	10.66758679
794.6114155	771.622434	0.283217148	HexCer 38:1;O3	LMSP05010070	M+Na	M	7	0.523940969	10.66758679
794.5677009	787.617349	1.112230576	HexCer 38:1;O4	LMSP05010044	M-H20+K	M-NH2	9	0.403977592	12.63579833
749.5907874	787.617349	0.745893388	HexCer 38:1;O4	LMSP05010044	M+Na-COOH	M-NH3	9	0.403977592	12.63579833
755.601504	787.617349	2.153238536	HexCer 38:1;O4	LMSP05010044	M-H2O+H	M-NH3	9	0.403977592	12.63579833
788.6225262	787.617349	2.695244503	HexCer 38:1;O4	LMSP05010044	M+H	M	9	0.403977592	12.63579833
794.6114155	787.617349	0.296510371	HexCer 38:1;O4	LMSP05010044	M-H2O+Na	M	9	0.403977592	12.63579833
810.6049688	787.617349	2.006287272	HexCer 38:1;O4	LMSP05010044	M+Na	M	9	0.403977592	12.63579833
826.5786519	787.617349	2.408620639	HexCer 38:1;O4	LMSP05010044	M+K	M	9	0.403977592	12.63579833
832.5874114	787.617349	1.444296546	HexCer 38:1;O4	LMSP05010044	M-H+2Na	M	9	0.403977592	12.63579833
848.5650686	787.617349	3.325985486	HexCer 38:1;O4	LMSP05010044	M-H+Na+K	M	9	0.403977592	12.63579833
759.5782051	753.611869	4.889990535	HexCer 38:2;O2	LMSP0501AA34	M+Na	M-NH3	4	0.450751072	5.803004289
736.5823768	753.611869	3.905315432	HexCer 38:2;O2	LMSP0501AA34	M+	M-NH3	4	0.450751072	5.803004289
732.6142906	753.611869	4.00945076	HexCer 38:2;O2	LMSP0501AA34	M+Na-COOH	M	4	0.450751072	5.803004289
792.5747162	753.611869	0.468114296	HexCer 38:2;O2	LMSP0501AA34	M+K	M	4	0.450751072	5.803004289
754.5987202	769.606784	4.366246453	HexCer 38:2;O3	LMSP05010052	M+H	M-NH2	6	0.245734799	7.474408795
814.5354732	769.606784	3.005789188	HexCer 38:2;O3	LMSP05010052	M-H+Na+K	M-NH2	6	0.245734799	7.474408795
759.5782051	769.606784	4.768870936	HexCer 38:2;O3	LMSP05010052	M-H2O+Na	M-NH3	6	0.245734799	7.474408795
792.5747162	769.606784	0.347939263	HexCer 38:2;O3	LMSP05010052	M-H20+K	M	6	0.245734799	7.474408795
792.5963821	769.606784	0.517322387	HexCer 38:2;O3	LMSP05010052	M+Na	M	6	0.245734799	7.474408795
792.5965735	769.606784	0.765952868	HexCer 38:2;O3	LMSP05010052	M+Na	M	6	0.245734799	7.474408795
736.5823768	751.596219	3.217323726	HexCer 38:3;O2	LMSP0501AA35	M+H	M-NH2	11	0.340281543	14.74309697
774.5387946	751.596219	2.528373124	HexCer 38:3;O2	LMSP0501AA35	M+K	M-NH2	11	0.340281543	14.74309697
802.5337016	751.596219	4.133346583	HexCer 38:3;O2	LMSP0501AA35	M-2H+3Na	M-NH2	11	0.340281543	14.74309697
735.5789299	751.596219	1.909181771	HexCer 38:3;O2	LMSP0501AA35	M+	M-NH2	11	0.340281543	14.74309697
735.5789299	751.596219	2.607745195	HexCer 38:3;O2	LMSP0501AA35	M+H	M-NH3	11	0.340281543	14.74309697
773.5350556	751.596219	2.908102891	HexCer 38:3;O2	LMSP0501AA35	M+K	M-NH3	11	0.340281543	14.74309697
779.5415745	751.596219	0.937420191	HexCer 38:3;O2	LMSP0501AA35	M-H+2Na	M-NH3	11	0.340281543	14.74309697
774.5843198	751.596219	1.462516977	HexCer 38:3;O2	LMSP0501AA35	M+Na	M	11	0.340281543	14.74309697
818.5509859	751.596219	2.217815587	HexCer 38:3;O2	LMSP0501AA35	M-2H+3Na	M	11	0.340281543	14.74309697
828.5143821	751.596219	1.113446958	HexCer 38:3;O2	LMSP0501AA35	M-H+2K	M	11	0.340281543	14.74309697
850.4990598	751.596219	2.449192775	HexCer 38:3;O2	LMSP0501AA35	M-2H+Na+2K	M	11	0.340281543	14.74309697
809.5935738	803.648649	4.07376493	HexCer 39:0;O4	LMSP05010077	M-H20+K	M-NH3	1	0	1
814.5721522	769.643169	3.387630498	HexCer 39:1;O2	LMSP0501AA31	M-H+Na+K	M-NH2	3	0.190522061	3.571566183
775.5813634	769.643169	4.491099116	HexCer 39:1;O2	LMSP0501AA31	M-H20+K	M-NH3	3	0.190522061	3.571566183
775.6095083	769.643169	4.792347479	HexCer 39:1;O2	LMSP0501AA31	M+Na	M-NH3	3	0.190522061	3.571566183
775.6095083	785.638084	4.675687287	HexCer 39:1;O3	LMSP05010061	M-H2O+Na	M-NH3	1	0	1
812.553279	767.627519	0.802366319	HexCer 39:2;O2	LMSP0501AA36	M-H+Na+K	M-NH2	4	0.144657647	4.578630589
812.5540543	767.627519	0.207632754	HexCer 39:2;O2	LMSP0501AA36	M-H+Na+K	M-NH2	4	0.144657647	4.578630589
773.5926792	767.627519	3.268951043	HexCer 39:2;O2	LMSP0501AA36	M+Na	M-NH3	4	0.144657647	4.578630589
828.5701751	767.627519	3.183706657	HexCer 39:2;O2	LMSP0501AA36	M-H+Na+K	M	4	0.144657647	4.578630589
844.5220186	783.622434	0.882219214	HexCer 39:2;O3	LMSP05010053	M-H+2K	M-NH2	3	0.685624471	5.056873414
773.5926792	783.622434	3.183085289	HexCer 39:2;O3	LMSP05010053	M-H2O+Na	M-NH3	3	0.685624471	5.056873414
805.5619028	783.622434	3.595984941	HexCer 39:2;O3	LMSP05010053	M+K	M-NH3	3	0.685624471	5.056873414
749.5907874	781.606784	2.363752969	HexCer 39:3;O3	LMSP05010107	M-H2O+H	M-NH3	2	0.14003653	2.280073059
826.5786519	781.606784	0.854563458	HexCer 39:3;O3	LMSP05010107	M-H+2Na	M	2	0.14003653	2.280073059
823.6063492	817.664299	0.488379684	HexCer 40:0;O4	LMSP05010078	M-H20+K	M-NH3	1	0	1
790.625446	783.658819	4.9114818	HexCer 40:1;O2	LMSP0501AA07	M+Na	M-NH2	3	0.56654657	4.69963971
850.5638122	783.658819	4.316560047	HexCer 40:1;O2	LMSP0501AA07	M-2H+2Na+K	M-NH2	3	0.56654657	4.69963971
827.5801119	783.658819	3.498911452	HexCer 40:1;O2	LMSP0501AA07	M-H+Na+K	M-NH3	3	0.56654657	4.69963971
790.625446	799.653734	4.831998688	HexCer 40:1;O3	LMSP05010062	M-H2O+Na	M-NH2	2	0.174330774	2.348661548
782.627204	799.653734	0.023851516	HexCer 40:1;O3	LMSP05010062	M+	M-NH3	2	0.174330774	2.348661548
838.6363816	815.648649	1.799038036	HexCer 40:1;O4	LMSP05010045	M+Na	M	1	0	1
788.594905	781.643169	2.891369956	HexCer 40:2;O2	LMSP0501AA37	M-H20+K	M-NH2	3	0.757120436	5.271361309
825.5652699	781.643169	4.541670734	HexCer 40:2;O2	LMSP0501AA37	M-H+Na+K	M-NH3	3	0.757120436	5.271361309
847.544319	781.643169	0.766508802	HexCer 40:2;O2	LMSP0501AA37	M-2H+2Na+K	M-NH3	3	0.757120436	5.271361309
782.627204	797.638084	0.682054423	HexCer 40:2;O3	LMSP05010055	M+H	M-NH2	3	0.815116122	5.445348365
781.6222419	797.638084	3.613076632	HexCer 40:2;O3	LMSP05010055	M+	M-NH2	3	0.815116122	5.445348365
781.6222419	797.638084	4.271314837	HexCer 40:2;O3	LMSP05010055	M+H	M-NH3	3	0.815116122	5.445348365
785.5898866	795.622434	0.374939415	HexCer 40:3;O3	LMSP05010157	M-H2O+Na	M-NH3	1	0	1
821.6491059	831.679949	1.690605659	HexCer 41:0;O4	LMSP05010082	M-H2O+Na	M-NH3	2	0.934948593	3.869897186
837.622987	831.679949	1.667838977	HexCer 41:0;O4	LMSP05010082	M-H20+K	M-NH3	2	0.934948593	3.869897186
826.6246748	797.674469	2.845930462	HexCer 41:1;O2	LMSP0501AA32	M-H+2Na	M-NH2	2	0.042294401	2.084588802
759.6437733	797.674469	4.446203046	HexCer 41:1;O2	LMSP0501AA32	M+Na-COOH	M-NH3	2	0.042294401	2.084588802
835.6096744	813.669384	4.472962841	HexCer 41:1;O3	LMSP05010187	M+K	M-NH3	1	0	1
818.5997292	795.658819	4.481545778	HexCer 41:2;O2	LMSP0501AA38	M+K	M-NH2	2	0.080392675	2.160785351
823.6063492	795.658819	3.618787775	HexCer 41:2;O2	LMSP0501AA38	M-H+2Na	M-NH3	2	0.080392675	2.160785351
818.5997292	811.653734	4.288504103	HexCer 41:2;O3	LMSP05010109	M-H20+K	M-NH2	1	0	1
800.6166827	809.638084	3.733473307	HexCer 41:3;O3	LMSP05010159	M-H2O+Na	M-NH2	3	0.214433622	3.643300867
816.58591	809.638084	2.037864224	HexCer 41:3;O3	LMSP05010159	M-H20+K	M-NH2	3	0.214433622	3.643300867
831.5760164	809.638084	1.58282958	HexCer 41:3;O3	LMSP05010159	M+K	M-NH3	3	0.214433622	3.643300867
836.6746939	813.705769	0.890826568	HexCer 42:0;O2	LMSP05010131	M-H20+K	M	2	0.442872745	2.88574549
928.582511	813.705769	2.263674997	HexCer 42:0;O2	LMSP05010131	M-2H+3K	M	2	0.442872745	2.88574549
814.6853729	845.695599	4.614053128	HexCer 42:0;O4	LMSP05010179	M-H2O+H	M-NH2	2	0.51743216	3.03486432
836.6746939	845.695599	4.160985022	HexCer 42:0;O4	LMSP05010179	M-H2O+Na	M-NH2	2	0.51743216	3.03486432
839.6378539	811.690119	3.799538045	HexCer 42:1;O2	LMSP05010127	M-H+2Na	M-NH3	3	0.535985874	4.607957623
834.658311	811.690119	0.00988373	HexCer 42:1;O2	LMSP05010127	M-H20+K	M	3	0.535985874	4.607957623
926.5661631	811.690119	1.409574668	HexCer 42:1;O2	LMSP05010127	M-2H+3K	M	3	0.535985874	4.607957623
812.6716218	827.685034	2.401996134	HexCer 42:1;O3	LMSP05010063	M+H	M-NH2	6	0.489648663	8.937891977
834.658311	827.685034	3.384183451	HexCer 42:1;O3	LMSP05010063	M+Na	M-NH2	6	0.489648663	8.937891977
811.6661754	827.685034	0.162522638	HexCer 42:1;O3	LMSP05010063	M+	M-NH2	6	0.489648663	8.937891977
811.6661754	827.685034	0.471824748	HexCer 42:1;O3	LMSP05010063	M+H	M-NH3	6	0.489648663	8.937891977
849.6227715	827.685034	1.312853013	HexCer 42:1;O3	LMSP05010063	M+K	M-NH3	6	0.489648663	8.937891977
810.6566314	827.685034	2.239333423	HexCer 42:1;O3	LMSP05010063	M+	M-NH3	6	0.489648663	8.937891977
812.6716218	843.679949	2.374237097	HexCer 42:1;O4	LMSP05010041	M-H2O+H	M-NH2	5	0.534398163	7.671990816
834.658311	843.679949	3.302245451	HexCer 42:1;O4	LMSP05010041	M-H2O+Na	M-NH2	5	0.534398163	7.671990816
926.5661631	843.679949	4.667873243	HexCer 42:1;O4	LMSP05010041	M-2H+Na+2K	M-NH2	5	0.534398163	7.671990816
811.6661754	843.679949	0.44510042	HexCer 42:1;O4	LMSP05010041	M-H2O+H	M-NH3	5	0.534398163	7.671990816
849.6227715	843.679949	1.388712143	HexCer 42:1;O4	LMSP05010041	M-H20+K	M-NH3	5	0.534398163	7.671990816
821.6491059	859.674864	1.618103556	HexCer 42:1;O5	LMSP05010106	M+Na-COOH	M-NH3	1	0	1
837.622987	809.674469	4.776107222	HexCer 42:2;O2	LMSP0501AA08	M-H+2Na	M-NH3	3	0.394993103	4.184979308
788.6761758	809.674469	2.84906643	HexCer 42:2;O2	LMSP0501AA08	M+Na-COOH	M	3	0.394993103	4.184979308
924.5464137	809.674469	3.650003869	HexCer 42:2;O2	LMSP0501AA08	M-2H+3K	M	3	0.394993103	4.184979308
810.6566314	825.669384	1.608998436	HexCer 42:2;O3	LMSP05010067	M+H	M-NH2	2	0.32522869	2.65045738
891.5673735	825.669384	3.102193739	HexCer 42:2;O3	LMSP05010067	M-2H+2Na+K	M-NH3	2	0.32522869	2.65045738
834.658311	871.674864	3.178981957	HexCer 43:2;O5	LMSP05010136	M+Na-COOH	M-NH2	2	0.506319817	3.012639634
954.5986116	871.674864	3.845933015	HexCer 43:2;O5	LMSP05010136	M-2H+2Na+K	M	2	0.506319817	3.012639634
821.6491059	837.669384	1.855144413	HexCer 43:3;O3	LMSP05010104	M+	M-NH2	2	0	2
821.6491059	837.669384	1.228355815	HexCer 43:3;O3	LMSP05010104	M+H	M-NH3	2	0	2
919.587669	869.659214	2.189525448	HexCer 43:3;O5	LMSP05010137	M-2H+3Na	M-NH3	2	0.378796403	2.757592806
952.5837696	869.659214	2.925718523	HexCer 43:3;O5	LMSP05010137	M-2H+2Na+K	M	2	0.378796403	2.757592806
803.6424379	835.653734	3.414152935	HexCer 43:4;O3	LMSP05010175	M-H2O+H	M-NH3	1	0	1
801.6911807	839.721419	3.678810032	HexCer 44:1;O2	LMSP0501AA11	M+Na-COOH	M-NH3	2	0.478683881	2.957367761
954.5986116	839.721419	2.730195329	HexCer 44:1;O2	LMSP0501AA11	M-2H+3K	M	2	0.478683881	2.957367761
816.7091055	837.705769	4.69908264	HexCer 44:2;O2	LMSP0501AA10	M+Na-COOH	M	2	0.556802828	3.113605655
952.5837696	837.705769	3.701320931	HexCer 44:2;O2	LMSP0501AA10	M-2H+3K	M	2	0.556802828	3.113605655
834.658311	849.669384	0.413157559	HexCer 44:4;O3	LMSP05010174	M+H	M-NH2	2	0.698694246	3.397388493
839.6378539	849.669384	0.846280461	HexCer 44:4;O3	LMSP05010174	M-H2O+Na	M-NH3	2	0.698694246	3.397388493
854.6648666	863.685034	4.928425609	HexCer 45:4;O3	LMSP05010177	M-H2O+Na	M-NH2	1	0	1
992.5760052	877.700684	0.479946612	HexCer 46:4;O3	LMSP05010173	M-2H+3K	M	1	0	1
941.6390029	891.716334	4.353366599	HexCer 47:4;O3	LMSP05010176	M-2H+3Na	M-NH3	1	0	1
744.4940085	753.515602	3.756536083	IPC 32:0;O2	LMSP03030156	M-H2O+Na	M-NH2	1	0	1
770.5167667	769.510517	1.364905831	IPC 32:0;O3	LMSP03030157	M+H	M	1	0	1
788.5439383	781.546902	3.501094048	IPC 34:0;O2	LMSP03030006	M-H2O+Na	M	1	0	1
653.4393463	797.541817	0.4685045	IPC 34:0;O3	LMSP03030012	M+K	M-P_Cho	2	0.138669848	2.277339696
820.532139	797.541817	1.406781148	IPC 34:0;O3	LMSP03030012	M+Na	M	2	0.138669848	2.277339696
653.4393463	813.536732	0.563775215	IPC 34:0;O4	LMSP03030036	M-H20+K	M-P_Cho	2	0.138669848	2.277339696
820.532139	813.536732	1.360684553	IPC 34:0;O4	LMSP03030036	M-H2O+Na	M	2	0.138669848	2.277339696
786.5217904	779.531252	4.825534107	IPC 34:1;O2	LMSP03030151	M-H2O+Na	M	1	0	1
794.5677009	809.578202	1.140114713	IPC 36:0;O2	LMSP03030007	M+H	M-NH2	2	0.691222153	3.382444306
800.5574047	809.578202	4.479808454	IPC 36:0;O2	LMSP03030007	M-H2O+Na	M-NH2	2	0.691222153	3.382444306
794.5677009	825.573117	1.099856639	IPC 36:0;O3	LMSP03030013	M-H2O+H	M-NH2	3	0.559778177	4.679334532
826.5786519	825.573117	2.137994286	IPC 36:0;O3	LMSP03030013	M+H	M	3	0.559778177	4.679334532
848.5650686	825.573117	3.332961498	IPC 36:0;O3	LMSP03030013	M+Na	M	3	0.559778177	4.679334532
725.454112	841.568032	1.159267279	IPC 36:0;O4	LMSP03030037	M-2H+3Na	M-P_Cho	3	0.396509248	4.189527745
826.5786519	841.568032	2.115183242	IPC 36:0;O4	LMSP03030037	M-H2O+H	M	3	0.396509248	4.189527745
848.5650686	841.568032	3.251791396	IPC 36:0;O4	LMSP03030037	M-H2O+Na	M	3	0.396509248	4.189527745
814.5354732	807.562552	3.027970147	IPC 36:1;O2	LMSP03030154	M+Na	M-NH2	4	0.405258146	5.621032586
797.5343273	807.562552	4.983318506	IPC 36:1;O2	LMSP03030154	M-H2O+Na	M-NH3	4	0.405258146	5.621032586
792.5747162	807.562552	0.291960533	IPC 36:1;O2	LMSP03030154	M-H2O+H	M	4	0.405258146	5.621032586
890.4864193	807.562552	4.003110106	IPC 36:1;O2	LMSP03030154	M-2H+2Na+K	M	4	0.405258146	5.621032586
827.5801119	837.609502	3.413228533	IPC 38:0;O2	LMSP03030008	M-H2O+Na	M-NH3	2	0.066029324	2.132058647
919.4859167	837.609502	2.344539438	IPC 38:0;O2	LMSP03030008	M-2H+Na+2K	M-NH3	2	0.066029324	2.132058647
816.58591	853.604417	0.957199938	IPC 38:0;O3	LMSP03030014	M+Na-COOH	M-NH2	2	0.11138423	2.22276846
919.5084782	853.604417	4.112282225	IPC 38:0;O3	LMSP03030014	M-2H+2Na+K	M-NH3	2	0.11138423	2.22276846
753.4834149	869.599332	3.41844175	IPC 38:0;O4	LMSP03030038	M-2H+3Na	M-P_Cho	2	0.405739362	2.811478724
831.5760164	869.599332	4.408356925	IPC 38:0;O4	LMSP03030038	M+Na-COOH	M-NH3	2	0.405739362	2.811478724
689.5654232	865.640802	4.198502851	IPC 40:0;O2	LMSP03030009	M-H2O+Na	M-P_Cho	5	0.540494284	7.702471418
722.484444	865.640802	1.16598417	IPC 40:0;O2	LMSP03030009	M+H	M-N(CH3)3-Cho	5	0.540494284	7.702471418
849.6227715	865.640802	0.801244188	IPC 40:0;O2	LMSP03030009	M+	M-NH2	5	0.540494284	7.702471418
849.6227715	865.640802	1.40777618	IPC 40:0;O2	LMSP03030009	M+H	M-NH3	5	0.540494284	7.702471418
980.5116283	865.640802	4.706015288	IPC 40:0;O2	LMSP03030009	M-2H+3K	M	5	0.540494284	7.702471418
721.560478	881.635717	1.820953745	IPC 40:0;O3	LMSP03030015	M+Na	M-P_Cho	7	0.656595785	11.59617049
743.5429207	881.635717	2.323009498	IPC 40:0;O3	LMSP03030015	M-H+2Na	M-P_Cho	7	0.656595785	11.59617049
722.484444	881.635717	1.16184436	IPC 40:0;O3	LMSP03030015	M-H2O+H	M-N(CH3)3-Cho	7	0.656595785	11.59617049
926.5661631	881.635717	4.61663539	IPC 40:0;O3	LMSP03030015	M-H+Na+K	M-NH2	7	0.656595785	11.59617049
948.5482578	881.635717	4.724007392	IPC 40:0;O3	LMSP03030015	M-2H+2Na+K	M-NH2	7	0.656595785	11.59617049
964.5218077	881.635717	4.326920676	IPC 40:0;O3	LMSP03030015	M-2H+Na+2K	M-NH2	7	0.656595785	11.59617049
849.6227715	881.635717	1.36522211	IPC 40:0;O3	LMSP03030015	M-H2O+H	M-NH3	7	0.656595785	11.59617049
721.560478	897.630632	1.771795557	IPC 40:0;O4	LMSP03030039	M-H2O+Na	M-P_Cho	3	0.482066333	4.446198998
980.5116283	897.630632	1.425565768	IPC 40:0;O4	LMSP03030039	M-2H+Na+2K	M-NH2	3	0.482066333	4.446198998
963.5274307	897.630632	4.180107749	IPC 40:0;O4	LMSP03030039	M-2H+2Na+K	M-NH3	3	0.482066333	4.446198998
719.4651485	863.625152	3.062852451	IPC 40:1;O2	LMSP03030001	M+	M-N(CH3)3-Cho	2	0.889593272	3.779186543
891.5673735	863.625152	2.81300895	IPC 40:1;O2	LMSP03030001	M-H+2Na	M-NH3	2	0.889593272	3.779186543
717.5963658	893.672102	4.466713657	IPC 42:0;O2	LMSP03030010	M-H2O+Na	M-P_Cho	4	0.63138101	6.52552404
750.520411	893.672102	4.092834167	IPC 42:0;O2	LMSP03030010	M+H	M-N(CH3)3-Cho	4	0.63138101	6.52552404
749.5136583	893.672102	4.705274432	IPC 42:0;O2	LMSP03030010	M+	M-N(CH3)3-Cho	4	0.63138101	6.52552404
992.5760052	893.672102	3.248663838	IPC 42:0;O2	LMSP03030010	M-2H+Na+2K	M	4	0.63138101	6.52552404
749.5907874	909.667017	0.675817177	IPC 42:0;O3	LMSP03030016	M+Na	M-P_Cho	3	0.322243857	3.96673157
750.520411	909.667017	4.004379656	IPC 42:0;O3	LMSP03030016	M-H2O+H	M-N(CH3)3-Cho	3	0.322243857	3.96673157
1024.538657	909.667017	3.583871937	IPC 42:0;O3	LMSP03030016	M-2H+3K	M	3	0.322243857	3.96673157
749.5907874	925.661932	0.647934847	IPC 42:0;O4	LMSP03030040	M-H2O+Na	M-P_Cho	2	0.639882736	3.279765473
781.5606441	925.661932	1.681534193	IPC 42:0;O4	LMSP03030040	M+K	M-P_Cho	2	0.639882736	3.279765473
777.600506	921.703402	0.055981387	IPC 44:0;O2	LMSP03030011	M+K	M-P_Cho	2	0.474379492	2.948758985
784.5332315	921.703402	1.976589703	IPC 44:0;O2	LMSP03030011	M-H2O+Na	M-N(CH3)3-Cho	2	0.474379492	2.948758985
777.600506	937.698317	0.035621016	IPC 44:0;O3	LMSP03030017	M-H20+K	M-P_Cho	3	0.197848639	3.593545918
943.6600464	937.698317	0.982693993	IPC 44:0;O3	LMSP03030017	M+Na	M-NH3	3	0.197848639	3.593545918
1036.60064	937.698317	1.410528792	IPC 44:0;O3	LMSP03030017	M-2H+Na+2K	M	3	0.197848639	3.593545918
809.5935738	953.693232	3.340873425	IPC 44:0;O4	LMSP03030041	M+K	M-P_Cho	4	0.638949098	6.55579639
831.5760164	953.693232	3.90984903	IPC 44:0;O4	LMSP03030041	M-H+Na+K	M-P_Cho	4	0.638949098	6.55579639
847.544319	953.693232	1.959305959	IPC 44:0;O4	LMSP03030041	M-H+2K	M-P_Cho	4	0.638949098	6.55579639
943.6600464	953.693232	0.981941033	IPC 44:0;O4	LMSP03030041	M-H2O+Na	M-NH3	4	0.638949098	6.55579639
821.6491059	981.724532	1.44473639	IPC 46:0;O4	LMSP03030047	M+Na	M-P_Cho	3	0.88851595	5.66554785
837.622987	981.724532	1.323588019	IPC 46:0;O4	LMSP03030047	M+K	M-P_Cho	3	0.88851595	5.66554785
914.4840012	981.724532	3.175933969	IPC 46:0;O4	LMSP03030047	M-H+2K	M-N(CH3)3-Cho	3	0.88851595	5.66554785
710.4969292	748.525438	1.816527754	LBPA 34:1	LMGP04100002	M+Na-COOH	M-NH3	3	0.283672177	3.851016532
727.523474	748.525438	1.82222509	LBPA 34:1	LMGP04100002	M+Na-COOH	M	3	0.283672177	3.851016532
847.4270832	748.525438	0.861932197	LBPA 34:1	LMGP04100002	M-2H+Na+2K	M	3	0.283672177	3.851016532
753.4834149	746.509788	4.220965686	LBPA 34:2	LMGP04100004	M+Na	M-NH2	3	0.824899588	5.474698764
725.5055948	746.509788	4.813325441	LBPA 34:2	LMGP04100004	M+Na-COOH	M	3	0.824899588	5.474698764
746.5128496	746.509788	4.101194489	LBPA 34:2	LMGP04100004	M+	M	3	0.824899588	5.474698764
774.5387946	774.541088	2.96096321	LBPA 36:2	LMGP04100003	M+	M	1	0	1
488.1865374	482.243343	3.200749507	LPA 22:6	LMGP10050019	M-H20+K	M-NH3	2	0.988322383	3.976644766
505.2133431	482.243343	3.732719537	LPA 22:6	LMGP10050019	M-H20+K	M	2	0.988322383	3.976644766
502.3284614	495.332492	3.370334635	LPC 16:0	LMGP01050018	M-H2O+Na	M	2	0	2
529.3277602	523.363792	2.516911075	LPC 18:0	LMGP01050026	M+Na	M-NH3	6	-0.030686603	5.815880383
551.3063193	523.363792	4.057512736	LPC 18:0	LMGP01050026	M-H+2Na	M-NH3	6	-0.030686603	5.815880383
562.327384	523.363792	0.749077281	LPC 18:0	LMGP01050026	M+K	M	6	-0.030686603	5.815880383
506.3601824	521.348142	0.689774742	LPC 18:1	LMGP01050029	M-H2O+H	M	4	0.533675871	6.134703484
522.3573831	521.348142	3.723279272	LPC 18:1	LMGP01050029	M+H	M	4	0.533675871	6.134703484
504.3470008	519.332492	4.060532019	LPC 18:2	LMGP01050034	M-H2O+H	M	2	0.863444469	3.726888938
526.3280305	519.332492	2.384750197	LPC 18:2	LMGP01050034	M-H2O+Na	M	2	0.863444469	3.726888938
502.3284614	517.316842	1.508861174	LPC 18:3	LMGP01050038	M-H2O+H	M	1	0	1
518.3345633	533.348142	4.039745905	LPC 19:2	LMGP01050137	M+H	M-NH2	2	-0.089095413	1.821809173
615.2249074	533.348142	4.339621149	LPC 19:2	LMGP01050137	M-2H+Na+2K	M-NH3	2	-0.089095413	1.821809173
613.2078212	531.332492	1.653054433	LPC 19:3	LMGP01050003	M-2H+Na+2K	M-NH3	1	0	1
529.3277602	545.348142	3.03985926	LPC 20:3	LMGP01050133	M+	M-NH2	2	0	2
529.3277602	545.348142	2.077093192	LPC 20:3	LMGP01050133	M+H	M-NH3	2	0	2
526.3280305	541.316842	2.238100501	LPC 20:5	LMGP01050050	M-H2O+H	M	1	0	1
562.3978479	579.426392	3.442973436	LPC 22:0	LMGP01050053	M+	M-NH3	4	0.82700681	7.308027239
646.3800462	579.426392	0.956428419	LPC 22:0	LMGP01050053	M-2H+3Na	M	4	0.82700681	7.308027239
562.3978479	577.410742	2.545824735	LPC 22:1	LMGP01050134	M+H	M-NH2	1	0	1
502.3284614	479.337577	3.514091199	LPC O-16:1	LMGP01060028	M+Na	M	1	0	1
518.3345633	511.363792	0.577705277	LPC O-17:0;O	LMGP01060042	M+Na	M-NH2	1	0	1
514.3178854	507.368877	0.921387828	LPC O-18:1	LMGP01060034	M-H20+K	M-NH2	1	0	1
506.3601824	505.353227	0.68192454	LPC O-18:2	LMGP01070012	M+H	M	1	0	1
488.1865374	437.254242	4.758112367	LPE 15:1	LMGP02050015	M-2H+3Na	M-NH2	1	0	1
502.3284614	495.332492	3.370334635	LPE 19:0	LMGP02050028	M-H2O+Na	M	1	0	1
505.2133431	499.269892	3.605643771	LPE 20:5	LMGP02050027	M-H20+K	M-NH3	1	0	1
529.3277602	523.363792	2.516911075	LPE 21:0	LMGP02050026	M+Na	M-NH3	3	-0.030686603	2.907940191
551.3063193	523.363792	4.057512736	LPE 21:0	LMGP02050026	M-H+2Na	M-NH3	3	-0.030686603	2.907940191
562.327384	523.363792	0.749077281	LPE 21:0	LMGP02050026	M+K	M	3	-0.030686603	2.907940191
518.3345633	533.348142	4.039745905	LPE 22:2	LMGP02050024	M+H	M-NH2	2	-0.089095413	1.821809173
615.2249074	533.348142	4.339621149	LPE 22:2	LMGP02050024	M-2H+Na+2K	M-NH3	2	-0.089095413	1.821809173
505.2133431	525.285542	3.427183033	LPE 22:6	LMGP02050013	M-H20+K	M-EtnA	1	0	1
613.2078212	553.316842	2.659743603	LPE 24:6	LMGP02050063	M-H+2K	M-NH3	1	0	1
506.21679	439.306277	4.864688885	LPE O-16:0	LMGP02060002	M-2H+2Na+K	M-NH2	1	0	1
502.3284614	495.332492	3.370334635	LPE O-19:1;O	LMGP02060020	M-H2O+Na	M	1	0	1
518.3345633	511.363792	0.577705277	LPE O-20:0;O	LMGP02060022	M+Na	M-NH2	1	0	1
562.3978479	579.426392	3.442973436	LPE O-25:1;O	LMGP02060029	M+	M-NH3	2	0.82700681	3.65401362
646.3800462	579.426392	0.956428419	LPE O-25:1;O	LMGP02060029	M-2H+3Na	M	2	0.82700681	3.65401362
562.3978479	605.442042	3.294930384	LPE O-27:2;O	LMGP02060031	M+	M-EtnA	1	0	1
490.1834962	468.248823	4.223600005	LPG 15:1	LMGP04050018	M+K	M-NH3	2	0.932245106	3.864490213
507.2103019	468.248823	3.6757229	LPG 15:1	LMGP04050018	M+K	M	2	0.932245106	3.864490213
506.21679	484.280123	0.033325255	LPG 16:0	LMGP04050008	M+K	M-NH3	1	0	1
526.3280305	526.327073	1.819172	LPG 19:0	LMGP04050031	M+	M	1	0	1
516.3307404	554.358373	0.872155611	LPG 21:0	LMGP04050029	M+Na-COOH	M-NH3	1	0	1
573.3515752	566.358373	1.938403469	LPG 22:1	LMGP04050026	M-H2O+Na	M	1	0	1
613.2078212	498.332158	1.531532336	LPG O-18:0	LMGP04060002	M-2H+3K	M	1	0	1
516.3307404	526.363458	0.890044234	LPG O-20:0	LMGP04060001	M-H2O+Na	M-NH3	1	0	1
514.3178854	524.347808	4.437029324	LPG O-20:1	LMGP04070001	M-H2O+Na	M-NH3	1	0	1
507.2103019	516.233568	2.243017269	LPI 12:0	LMGP06050007	M-H2O+Na	M-NH2	1	0	1
639.3624168	656.390068	1.678977666	LPI 22:0	LMGP06050024	M+	M-NH3	1	0	1
639.3624168	654.374418	0.881915471	LPI 22:1	LMGP06050022	M+H	M-NH2	1	0	1
508.2137488	652.358768	3.02638735	LPI 22:2	LMGP06050023	M-2H+3K	M-P_Inositol	1	0	1
505.2133431	644.296168	2.791388396	LPI 22:6	LMGP06050012	M-H20+K	M-Inositol	1	0	1
741.3464022	734.348993	4.233921194	LPIM1 16:0	LMGP15040001	M-H2O+Na	M	1	0	1
526.3280305	762.380293	1.876987828	LPIM1 18:0	LMGP15040003	M-H20+K	M-P_Inositol	1	0	1
745.3749565	760.364643	2.744141506	LPIM1 18:1	LMGP15040004	M-H2O+H	M	1	0	1
741.3464022	896.401818	3.466724513	LPIM2 16:0	LMGP15040009	M-H2O+Na	M-Inositol	1	0	1
745.3749565	922.417468	2.263776707	LPIM2 18:1	LMGP15040012	M-H2O+H	M-Inositol	1	0	1
902.4246053	1100.501593	0.176488336	LPIM3 19:0	LMGP15040022	M-H+Na+K	M-P_Inositol	1	0	1
962.4970487	1220.507468	3.420007339	LPIM4 16:0	LMGP15040025	M+H	M-P_Inositol	1	0	1
982.5361641	1262.554418	3.357957886	LPIM4 19:0	LMGP15040030	M+Na-COOH	M-P_Inositol	1	0	1
980.5116283	1260.538768	3.685897586	LPIM4 19:1	LMGP15040031	M+Na-COOH	M-P_Inositol	1	0	1
507.2103019	517.244072	2.940664089	LPS 18:4	LMGP03050018	M-H2O+Na	M-NH3	1	0	1
529.3277602	567.353622	2.268885699	LPS 21:0	LMGP03050026	M+Na-COOH	M-NH3	1	0	1
562.327384	579.353622	0.537064137	LPS 22:1	LMGP03050023	M+	M-NH3	1	0	1
562.327384	577.337972	1.44821413	LPS 22:2	LMGP03050024	M+H	M-NH2	1	0	1
505.2133431	569.275372	4.124657938	LPS 22:6	LMGP03050013	M-H20+K	M-Serine	1	0	1
507.2103019	485.275372	3.546528009	LPS O-15:0;O	LMGP03060004	M+K	M-NH3	1	0	1
526.3280305	541.337972	2.738672017	LPS O-19:0;O	LMGP03060017	M+H	M-NH2	1	0	1
529.3277602	539.358707	2.414460504	LPS O-20:0	LMGP03060001	M-H2O+Na	M-NH3	2	-0.045918974	1.908162052
562.327384	539.358707	0.884457397	LPS O-20:0	LMGP03060001	M-H20+K	M	2	-0.045918974	1.908162052
518.3345633	555.353622	0.477925405	LPS O-20:0;O	LMGP03060018	M+Na-COOH	M-NH2	1	0	1
522.3573831	537.343057	3.58453511	LPS O-20:1	LMGP03070001	M-H2O+H	M	1	0	1
573.3515752	583.384922	1.881640973	LPS O-22:0;O	LMGP03060020	M-H2O+Na	M-NH3	1	0	1
639.3624168	611.416222	2.525176192	LPS O-24:0;O	LMGP03060022	M-H+2Na	M-NH3	1	0	1
562.3978479	649.431872	2.228202978	LPS O-27:2;O	LMGP03060030	M+	M-Serine	2	-0.150177619	1.699644761
650.4390656	649.431872	0.163831419	LPS O-27:2;O	LMGP03060030	M+H	M	2	-0.150177619	1.699644761
664.4676264	679.478822	0.336255999	LPS O-29:1;O	LMGP03060029	M+H	M-NH2	1	0	1
759.3397587	677.463172	3.152596523	LPS O-29:2;O	LMGP03060032	M-2H+Na+2K	M-NH3	2	-0.22232578	1.555348439
678.4723426	677.463172	2.761228626	LPS O-29:2;O	LMGP03060032	M+H	M	2	-0.22232578	1.555348439
485.2977561	402.37091	0.631119224	MG O-21:0;O	LMGL01020067	M-2H+2Na+K	M	1	0	1
709.4782439	702.5282	0.808444092	MGDG 30:0	LMGL05010049	M-H20+K	M-NH2	3	0.858049509	5.574148528
747.5010718	702.5282	2.379631613	MGDG 30:0	LMGL05010049	M-H+2Na	M	3	0.858049509	5.574148528
763.4727679	702.5282	0.757471518	MGDG 30:0	LMGL05010049	M-H+Na+K	M	3	0.858049509	5.574148528
739.4734962	700.51255	3.217341501	MGDG 30:1	LMGL05010050	M+K	M	3	0.847354335	5.542063006
745.4822557	700.51255	2.133107503	MGDG 30:1	LMGL05010050	M-H+2Na	M	3	0.847354335	5.542063006
761.4599129	700.51255	3.230336498	MGDG 30:1	LMGL05010050	M-H+Na+K	M	3	0.847354335	5.542063006
735.4946669	728.54385	1.840642852	MGDG 32:1	LMGL05010053	M-H20+K	M-NH2	3	0.546743021	4.640229064
767.5064259	728.54385	0.85669129	MGDG 32:1	LMGL05010053	M+K	M	3	0.546743021	4.640229064
789.4888685	728.54385	0.111873194	MGDG 32:1	LMGL05010053	M-H+Na+K	M	3	0.546743021	4.640229064
695.5225201	726.5282	0.886668804	MGDG 32:2	LMGL05010051	M-H2O+H	M-NH2	3	0.537944259	4.613832777
711.5438918	726.5282	4.530849303	MGDG 32:2	LMGL05010051	M-H2O+H	M	3	0.537944259	4.613832777
765.4895969	726.5282	2.481865318	MGDG 32:2	LMGL05010051	M+K	M	3	0.537944259	4.613832777
725.5656042	756.57515	4.258372054	MGDG 34:1	LMGL05010025	M-H2O+H	M-NH2	4	0.274947085	5.099788339
785.526559	756.57515	1.410155024	MGDG 34:1	LMGL05010025	M-H+2Na	M-NH2	4	0.274947085	5.099788339
739.5505508	756.57515	2.577340972	MGDG 34:1	LMGL05010025	M+	M-NH3	4	0.274947085	5.099788339
779.5415745	756.57515	2.346828382	MGDG 34:1	LMGL05010025	M-H20+K	M	4	0.274947085	5.099788339
739.5505508	754.5595	3.279938879	MGDG 34:2	LMGL05010026	M+H	M-NH2	4	0.383371258	5.533485033
783.5136755	754.5595	2.252372505	MGDG 34:2	LMGL05010026	M-H+2Na	M-NH2	4	0.383371258	5.533485033
722.5487	754.5595	4.438454611	MGDG 34:2	LMGL05010026	M-H2O+H	M-NH3	4	0.383371258	5.533485033
733.5621009	754.5595	4.242009981	MGDG 34:2	LMGL05010026	M+Na-COOH	M	4	0.383371258	5.533485033
756.4937931	766.523115	3.818759819	MGDG 34:4;O	LMGL05010047	M-H2O+Na	M-NH3	2	0.10473037	2.209460739
789.4888685	766.523115	3.191700653	MGDG 34:4;O	LMGL05010047	M-H20+K	M	2	0.10473037	2.209460739
709.4782439	746.4969	0.894785543	MGDG 34:6	LMGL05010019	M+Na-COOH	M-NH2	2	0.798093746	3.596187492
747.5010718	746.4969	4.190574424	MGDG 34:6	LMGL05010019	M+H	M	2	0.798093746	3.596187492
747.5010718	762.491815	4.122340206	MGDG 34:6;O	LMGL05010045	M-H2O+H	M	1	0	1
739.4734962	760.476165	2.720383059	MGDG 34:7;O	LMGL05010044	M+Na-COOH	M	1	0	1
749.4596437	742.4656	0.345156805	MGDG 34:8	LMGL05010057	M-H2O+Na	M	2	0.104512572	2.209025143
787.4362731	742.4656	0.709709124	MGDG 34:8	LMGL05010057	M-H+2Na	M	2	0.104512572	2.209025143
739.4734962	760.476165	2.720383059	MGDG 34:8;O	LMGL05010059	M+Na-COOH	M	1	0	1
767.5819328	782.5908	3.267127193	MGDG 36:2	LMGL05010021	M+H	M-NH2	5	0.228542118	6.142710591
744.5602768	782.5908	4.311503799	MGDG 36:2	LMGL05010021	M+Na-COOH	M-NH3	5	0.228542118	6.142710591
804.5306851	782.5908	4.13263399	MGDG 36:2	LMGL05010021	M+K	M-NH3	5	0.228542118	6.142710591
783.599632	782.5908	1.957572996	MGDG 36:2	LMGL05010021	M+H	M	5	0.228542118	6.142710591
805.5619028	782.5908	3.709197499	MGDG 36:2	LMGL05010021	M-H20+K	M	5	0.228542118	6.142710591
785.526559	778.5595	4.388748375	MGDG 36:4	LMGL05010023	M+Na	M-NH2	2	0.888415791	3.776831582
740.5315378	778.5595	1.044325044	MGDG 36:4	LMGL05010023	M+Na-COOH	M-NH3	2	0.888415791	3.776831582
783.5136755	776.54385	0.837618695	MGDG 36:5	LMGL05010024	M+Na	M-NH2	1	0	1
737.5115209	774.5282	3.414955578	MGDG 36:6	LMGL05010001	M+Na-COOH	M-NH2	3	0.481346836	4.444040507
758.5107763	774.5282	1.678911891	MGDG 36:6	LMGL05010001	M+	M-NH2	3	0.481346836	4.444040507
758.5107763	774.5282	2.356792802	MGDG 36:6	LMGL05010001	M+H	M-NH3	3	0.481346836	4.444040507
735.4946669	772.51255	1.865327379	MGDG 36:7	LMGL05010014	M+Na-COOH	M-NH2	4	0.392449342	5.569797369
756.4937931	772.51255	0.042538016	MGDG 36:7	LMGL05010014	M+	M-NH2	4	0.392449342	5.569797369
756.4937931	772.51255	0.637113968	MGDG 36:7	LMGL05010014	M+H	M-NH3	4	0.392449342	5.569797369
757.5250711	772.51255	0.156790246	MGDG 36:7	LMGL05010014	M-H2O+H	M	4	0.392449342	5.569797369
756.4937931	788.507465	0.605166828	MGDG 36:7;O	LMGL05010039	M-H2O+H	M-NH3	2	0.12246593	2.24493186
767.5064259	788.507465	0.556921653	MGDG 36:7;O	LMGL05010039	M+Na-COOH	M	2	0.12246593	2.24493186
793.4869796	770.4969	1.14155971	MGDG 36:8	LMGL05010017	M+Na	M	2	0.274362531	2.548725062
815.4675123	770.4969	0.762800748	MGDG 36:8	LMGL05010017	M-H+2Na	M	2	0.274362531	2.548725062
783.5136755	798.5282	3.882717153	MGDG 38:8	LMGL05010013	M+H	M-NH2	3	-0.008330449	2.975008653
782.5122032	798.5282	3.415300893	MGDG 38:8	LMGL05010013	M+	M-NH2	3	-0.008330449	2.975008653
782.5122032	798.5282	4.072805623	MGDG 38:8	LMGL05010013	M+H	M-NH3	3	-0.008330449	2.975008653
516.3307404	516.329835	1.753534286	MGMG 18:2	LMGL04010010	M+	M	1	0	1
927.579064	943.599727	2.054798499	MIPC 34:0;O2	LMSP03030060	M+	M-NH2	7	0.527170777	10.69019544
927.579064	943.599727	1.498374148	MIPC 34:0;O2	LMSP03030060	M+H	M-NH3	7	0.527170777	10.69019544
949.5634937	943.599727	1.182483523	MIPC 34:0;O2	LMSP03030060	M+Na	M-NH3	7	0.527170777	10.69019544
971.5439493	943.599727	0.454217255	MIPC 34:0;O2	LMSP03030060	M-H+2Na	M-NH3	7	0.527170777	10.69019544
987.5159735	943.599727	2.442172762	MIPC 34:0;O2	LMSP03030060	M-H+Na+K	M-NH3	7	0.527170777	10.69019544
966.5635504	943.599727	4.638256698	MIPC 34:0;O2	LMSP03030060	M-H20+K	M	7	0.527170777	10.69019544
982.5600084	943.599727	3.093055617	MIPC 34:0;O2	LMSP03030060	M+K	M	7	0.527170777	10.69019544
966.5635504	959.594642	1.633575206	MIPC 34:0;O3	LMSP03030054	M+Na	M-NH2	8	0.327302251	10.61841801
982.5361641	959.594642	3.078195899	MIPC 34:0;O3	LMSP03030054	M+K	M-NH2	8	0.327302251	10.61841801
927.579064	959.594642	1.489030246	MIPC 34:0;O3	LMSP03030054	M-H2O+H	M-NH3	8	0.327302251	10.61841801
949.5634937	959.594642	1.147141864	MIPC 34:0;O3	LMSP03030054	M-H2O+Na	M-NH3	8	0.327302251	10.61841801
965.5536972	959.594642	3.747121117	MIPC 34:0;O3	LMSP03030054	M+Na	M-NH3	8	0.327302251	10.61841801
965.555116	959.594642	2.268608193	MIPC 34:0;O3	LMSP03030054	M+Na	M-NH3	8	0.327302251	10.61841801
981.5307302	959.594642	0.586433111	MIPC 34:0;O3	LMSP03030054	M+K	M-NH3	8	0.327302251	10.61841801
982.5600084	959.594642	2.952919547	MIPC 34:0;O3	LMSP03030054	M-H20+K	M	8	0.327302251	10.61841801
966.5635504	975.589557	1.622167857	MIPC 34:0;O4	LMSP03030072	M-H2O+Na	M-NH2	7	0.194475395	8.361327763
982.5361641	975.589557	2.940601008	MIPC 34:0;O4	LMSP03030072	M-H20+K	M-NH2	7	0.194475395	8.361327763
982.5600084	975.589557	0.025141114	MIPC 34:0;O4	LMSP03030072	M+Na	M-NH2	7	0.194475395	8.361327763
965.5536972	975.589557	3.701061794	MIPC 34:0;O4	LMSP03030072	M-H2O+Na	M-NH3	7	0.194475395	8.361327763
965.555116	975.589557	2.246789377	MIPC 34:0;O4	LMSP03030072	M-H2O+Na	M-NH3	7	0.194475395	8.361327763
981.5307302	975.589557	0.489691563	MIPC 34:0;O4	LMSP03030072	M-H20+K	M-NH3	7	0.194475395	8.361327763
981.5545744	975.589557	2.425754041	MIPC 34:0;O4	LMSP03030072	M+Na	M-NH3	7	0.194475395	8.361327763
978.5978832	971.631027	3.725382867	MIPC 36:0;O2	LMSP03030061	M+Na	M-NH2	5	0.58625401	7.931270051
955.6080196	971.631027	4.40838669	MIPC 36:0;O2	LMSP03030061	M+	M-NH2	5	0.58625401	7.931270051
955.6080196	971.631027	3.868012484	MIPC 36:0;O2	LMSP03030061	M+H	M-NH3	5	0.58625401	7.931270051
977.5924493	971.631027	1.264484313	MIPC 36:0;O2	LMSP03030061	M+Na	M-NH3	5	0.58625401	7.931270051
1015.547263	971.631027	2.38202409	MIPC 36:0;O2	LMSP03030061	M-H+Na+K	M-NH3	5	0.58625401	7.931270051
827.5506393	987.625942	1.561019269	MIPC 36:0;O3	LMSP03030055	M+Na	M-P_Cho	5	0.479880745	7.399403724
804.5604429	987.625942	0.552106863	MIPC 36:0;O3	LMSP03030055	M+	M-P_Cho	5	0.479880745	7.399403724
978.5978832	987.625942	3.680236938	MIPC 36:0;O3	LMSP03030055	M-H2O+Na	M-NH2	5	0.479880745	7.399403724
955.6080196	987.625942	3.82055661	MIPC 36:0;O3	LMSP03030055	M-H2O+H	M-NH3	5	0.479880745	7.399403724
977.5924493	987.625942	1.259193538	MIPC 36:0;O3	LMSP03030055	M-H2O+Na	M-NH3	5	0.479880745	7.399403724
799.5511563	1003.620857	3.045327117	MIPC 36:0;O4	LMSP03030073	M+Na-COOH	M-P_Cho	4	0.172432091	4.689728362
827.5506393	1003.620857	1.52119518	MIPC 36:0;O4	LMSP03030073	M-H2O+Na	M-P_Cho	4	0.172432091	4.689728362
1009.58353	1003.620857	0.022063072	MIPC 36:0;O4	LMSP03030073	M+Na	M-NH3	4	0.172432091	4.689728362
1025.5592	1003.620857	1.686175018	MIPC 36:0;O4	LMSP03030073	M+K	M-NH3	4	0.172432091	4.689728362
833.5968195	1015.657242	1.652268992	MIPC 38:0;O3	LMSP03030056	M+H	M-P_Cho	3	0.699871011	5.099613033
832.5874114	1015.657242	3.727798446	MIPC 38:0;O3	LMSP03030056	M+	M-P_Cho	3	0.699871011	5.099613033
850.4990598	1015.657242	4.988339624	MIPC 38:0;O3	LMSP03030056	M+Na-COOH	M-N(CH3)3-Cho	3	0.699871011	5.099613033
833.5968195	1031.652157	1.641191715	MIPC 38:0;O4	LMSP03030074	M-H2O+H	M-P_Cho	2	-0.10102549	1.79794902
1053.586705	1031.652157	2.038158881	MIPC 38:0;O4	LMSP03030074	M+K	M-NH3	2	-0.10102549	1.79794902
927.579064	1043.688542	3.321311895	MIPC 40:0;O3	LMSP03030057	M-2H+3Na	M-P_Cho	1	0	1
1098.643042	1059.683457	3.411200691	MIPC 40:0;O4	LMSP03030075	M+K	M	1	0	1
1099.64605	1055.724927	2.435898841	MIPC 42:0;O2	LMSP03030064	M-H+Na+K	M-NH3	2	0.83283018	3.66566036
1115.616778	1055.724927	0.567872478	MIPC 42:0;O2	LMSP03030064	M-H+2K	M-NH3	2	0.83283018	3.66566036
955.6080196	1071.719842	1.046936313	MIPC 42:0;O3	LMSP03030058	M-2H+3Na	M-P_Cho	1	0	1
988.5194328	1087.714757	3.562987376	MIPC 42:0;O4	LMSP03030076	M-H+2Na	M-N(CH3)3-Cho	1	0	1
1143.649027	1083.756227	0.321825544	MIPC 44:0;O2	LMSP03030065	M-H+2K	M-NH3	1	0	1
1144.672635	1099.751142	4.439950315	MIPC 44:0;O3	LMSP03030059	M-H+Na+K	M-NH2	3	0.81786946	5.453608381
1143.670961	1099.751142	1.153211512	MIPC 44:0;O3	LMSP03030059	M-H+Na+K	M-NH3	3	0.81786946	5.453608381
1159.64169	1099.751142	1.730317224	MIPC 44:0;O3	LMSP03030059	M-H+2K	M-NH3	3	0.81786946	5.453608381
1188.702421	1111.787527	3.693130346	MIPC 46:0;O2	LMSP03030083	M-H+2K	M	1	0	1
1187.673938	1127.782442	0.84645626	MIPC 46:0;O3	LMSP03030089	M-H+2K	M-NH3	1	0	1
1188.702421	1143.777357	1.146982484	MIPC 46:0;O4	LMSP03030095	M-H+Na+K	M-NH2	2	0.825853987	3.651707974
1187.695873	1143.777357	0.030732477	MIPC 46:0;O4	LMSP03030095	M-H+Na+K	M-NH3	2	0.825853987	3.651707974
1053.612552	981.776172	3.74745072	NAPE 34:2	LMGP02010358	M-2H+3K	M-EtnA	3	0.845492888	5.536478665
1080.634271	981.776172	1.959001723	NAPE 34:2	LMGP02010358	M-2H+3K	M-NH2	3	0.845492888	5.536478665
1079.628176	981.776172	3.721186457	NAPE 34:2	LMGP02010358	M-2H+3K	M-NH3	3	0.845492888	5.536478665
496.3432695	473.353881	0.398254582	NAT 24:1	LMFA08020257	M+Na	M	1	0	1
1187.695873	1180.744463	1.637785129	NeuAcHex2Cer 36:1;O2	LMSP0601AJ02	M-H20+K	M-NH2	3	0.825977039	5.477931116
1187.720244	1180.744463	4.493279245	NeuAcHex2Cer 36:1;O2	LMSP0601AJ02	M+Na	M-NH2	3	0.825977039	5.477931116
1186.691762	1180.744463	4.783155867	NeuAcHex2Cer 36:1;O2	LMSP0601AJ02	M-H20+K	M-NH3	3	0.825977039	5.477931116
1051.605799	990.660338	0.364576792	NeuAcHexCer 34:1;O2	LMSP0601AA01	M-H+Na+K	M	1	0	1
1113.632928	1046.722938	1.541760549	NeuAcHexCer 38:1;O2	LMSP0601AA03	M-2H+2Na+K	M-NH2	1	0	1
1141.662739	1074.754238	0.116243315	NeuAcHexCer 40:1;O2	LMSP0601AA04	M-2H+2Na+K	M-NH2	3	0.778643799	5.335931397
1157.638342	1074.754238	1.700941067	NeuAcHexCer 40:1;O2	LMSP0601AA04	M-2H+Na+2K	M-NH2	3	0.778643799	5.335931397
1140.651316	1074.754238	3.231123924	NeuAcHexCer 40:1;O2	LMSP0601AA04	M-2H+2Na+K	M-NH3	3	0.778643799	5.335931397
1185.665716	1102.785538	1.902396929	NeuAcHexCer 42:1;O2	LMSP0601AA05	M-2H+Na+2K	M-NH2	3	0.807242697	5.421728092
1168.686002	1102.785538	0.079065796	NeuAcHexCer 42:1;O2	LMSP0601AA05	M-2H+2Na+K	M-NH3	3	0.807242697	5.421728092
1185.709585	1102.785538	2.768513911	NeuAcHexCer 42:1;O2	LMSP0601AA05	M-2H+2Na+K	M	3	0.807242697	5.421728092
1167.681891	1100.769888	3.294619903	NeuAcHexCer 42:2;O2	LMSP0601AA07	M-2H+2Na+K	M-NH2	1	0	1
518.3475694	550.363458	3.160616472	PA 25:0	LMGP10010001	M-H2O+H	M-NH3	3	0.140960121	3.422880362
573.3515752	550.363458	1.967483527	PA 25:0	LMGP10010001	M+Na	M	3	0.140960121	3.422880362
595.3332228	550.363458	2.607827847	PA 25:0	LMGP10010001	M-H+2Na	M	3	0.140960121	3.422880362
553.3410429	562.363458	3.572348387	PA 26:1	LMGP10010044	M-H2O+Na	M-NH2	1	0	1
553.3410429	590.358373	3.377539348	PA 27:2;O	LMGP20070023	M+Na-COOH	M-NH2	1	0	1
611.3263314	588.379108	4.66955675	PA 28:2	LMGP10010921	M+K	M-NH2	1	0	1
579.39291	616.410408	2.962353984	PA 30:2	LMGP10010051	M+Na-COOH	M-NH2	1	0	1
577.3741024	614.394758	2.167249449	PA 30:3	LMGP10010052	M+Na-COOH	M-NH2	1	0	1
639.3624168	660.363853	1.26623144	PA 30:4;O3	LMGP20070034	M+Na-COOH	M	2	-0.04659849	1.906803021
645.3795417	660.363853	4.980037509	PA 30:4;O3	LMGP20070034	M-H2O+H	M	2	-0.04659849	1.906803021
611.4535365	648.473008	0.227283893	PA 32:0	LMGP10010012	M+Na-COOH	M-NH2	2	0.977242401	3.954484802
610.4481026	648.473008	3.459940864	PA 32:0	LMGP10010012	M+Na-COOH	M-NH3	2	0.977242401	3.954484802
647.5022083	662.488658	1.736261302	PA 33:0	LMGP10010062	M-H2O+H	M	1	0	1
650.4390656	660.473008	2.563756048	PA 33:1	LMGP10010081	M-H2O+Na	M-NH3	2	0.387121178	2.774242356
683.4652606	660.473008	4.621842848	PA 33:1	LMGP10010081	M+Na	M	2	0.387121178	2.774242356
668.44371	668.441708	2.995020861	PA 34:4	LMGP10010065	M+	M	1	0	1
672.488942	688.504308	4.877284645	PA 35:1	LMGP10010087	M+	M-NH2	5	0.076692364	5.383461822
678.4723426	688.504308	0.412119066	PA 35:1	LMGP10010087	M-H2O+Na	M-NH3	5	0.076692364	5.383461822
694.4701456	688.504308	4.628416547	PA 35:1	LMGP10010087	M+Na	M-NH3	5	0.076692364	5.383461822
711.4931108	688.504308	0.57685382	PA 35:1	LMGP10010087	M+Na	M	5	0.076692364	5.383461822
711.496166	688.504308	3.860507626	PA 35:1	LMGP10010087	M+Na	M	5	0.076692364	5.383461822
709.4782439	686.488658	0.562114189	PA 35:2	LMGP10010088	M+Na	M	2	0.607406116	3.214812233
725.454112	686.488658	3.283362982	PA 35:2	LMGP10010088	M+K	M	2	0.607406116	3.214812233
745.3749565	684.473008	2.443519967	PA 35:3	LMGP10010151	M-H+2K	M-NH2	1	0	1
666.440442	682.457358	2.649329825	PA 35:4	LMGP10010089	M+	M-NH2	5	0.256229848	6.281149241
666.440442	682.457358	3.418662602	PA 35:4	LMGP10010089	M+H	M-NH3	5	0.256229848	6.281149241
683.4652606	682.457358	0.883009052	PA 35:4	LMGP10010089	M+H	M	5	0.256229848	6.281149241
743.4055686	682.457358	4.557862328	PA 35:4	LMGP10010089	M-H+Na+K	M	5	0.256229848	6.281149241
682.4598267	682.457358	3.61728254	PA 35:4	LMGP10010089	M+	M	5	0.256229848	6.281149241
695.514065	704.535608	4.089323229	PA 36:0	LMGP10010028	M-H2O+Na	M-NH2	7	0.426087784	9.982614491
749.4596437	704.535608	3.321627343	PA 36:0	LMGP10010028	M-H+Na+K	M-NH2	7	0.426087784	9.982614491
771.440626	704.535608	4.766177958	PA 36:0	LMGP10010028	M-2H+2Na+K	M-NH2	7	0.426087784	9.982614491
771.440626	704.535608	4.766177916	PA 36:0	LMGP10010028	M-2H+2Na+K	M-NH2	7	0.426087784	9.982614491
787.4144285	704.535608	4.904629166	PA 36:0	LMGP10010028	M-2H+Na+2K	M-NH2	7	0.426087784	9.982614491
710.4969292	704.535608	1.887367022	PA 36:0	LMGP10010028	M+Na	M-NH3	7	0.426087784	9.982614491
727.523474	704.535608	1.893420089	PA 36:0	LMGP10010028	M+Na	M	7	0.426087784	9.982614491
668.4924257	700.504308	3.235904513	PA 36:2	LMGP10010036	M-H2O+H	M-NH3	1	0	1
697.4817254	696.473008	2.035162543	PA 36:4	LMGP10010025	M+H	M	2	0.434434067	2.868868134
719.4651485	696.473008	4.221975678	PA 36:4	LMGP10010025	M+Na	M	2	0.434434067	2.868868134
747.5010718	718.551258	3.70492368	PA 37:0	LMGP10010154	M-H+2Na	M-NH2	1	0	1
761.4599129	716.535608	2.890348219	PA 37:1	LMGP10010155	M-H+Na+K	M-NH2	3	-0.060693502	2.817919494
700.5198846	716.535608	4.187727492	PA 37:1	LMGP10010155	M+	M-NH2	3	-0.060693502	2.817919494
700.5198846	716.535608	4.920468772	PA 37:1	LMGP10010155	M+H	M-NH3	3	-0.060693502	2.817919494
698.5030556	714.519958	2.549487575	PA 37:2	LMGP10010156	M+	M-NH2	4	0.588433996	6.353735982
698.5030556	714.519958	3.284298312	PA 37:2	LMGP10010156	M+H	M-NH3	4	0.588433996	6.353735982
737.5115209	714.519958	3.306990363	PA 37:2	LMGP10010156	M+Na	M	4	0.588433996	6.353735982
753.4834149	714.519958	0.359591646	PA 37:2	LMGP10010156	M+K	M	4	0.588433996	6.353735982
735.4946669	712.504308	1.626544008	PA 37:3	LMGP10010187	M+Na	M	2	0.789682987	3.579365975
751.470535	712.504308	4.2484266	PA 37:3	LMGP10010187	M+K	M	2	0.789682987	3.579365975
694.4701456	710.488658	0.297906822	PA 37:4	LMGP10010003	M+	M-NH2	5	0.17113574	5.8556787
678.4723426	710.488658	3.048973001	PA 37:4	LMGP10010003	M-H2O+H	M-NH3	5	0.17113574	5.8556787
694.4701456	710.488658	1.036890187	PA 37:4	LMGP10010003	M+H	M-NH3	5	0.17113574	5.8556787
711.4931108	710.488658	4.007351122	PA 37:4	LMGP10010003	M+H	M	5	0.17113574	5.8556787
711.496166	710.488658	0.292737019	PA 37:4	LMGP10010003	M+H	M	5	0.17113574	5.8556787
709.4782439	708.473008	2.913478366	PA 37:5	LMGP10010188	M+H	M	1	0	1
743.4055686	704.441708	0.937707454	PA 37:7	LMGP10010189	M+K	M	1	0	1
723.5445586	732.566908	2.832059096	PA 38:0	LMGP10010241	M-H2O+Na	M-NH2	1	0	1
697.5312223	728.535608	2.660576334	PA 38:2	LMGP10010198	M-H2O+H	M-NH2	2	0.787810505	3.575621011
773.5069004	728.535608	0.126803516	PA 38:2	LMGP10010198	M-H+2Na	M	2	0.787810505	3.575621011
695.514065	726.519958	0.59335652	PA 38:3	LMGP10010222	M-H2O+H	M-NH2	1	0	1
723.4978261	722.488658	2.585610159	PA 38:5	LMGP10010223	M+H	M	1	0	1
721.4829841	720.473008	3.714349451	PA 38:6	LMGP10010038	M+H	M	1	0	1
719.4651485	718.457358	0.68271857	PA 38:7	LMGP10010358	M+H	M	2	0.534744685	3.069489371
725.454112	718.457358	3.415638296	PA 38:7	LMGP10010358	M-H2O+Na	M	2	0.534744685	3.069489371
790.4981867	746.582558	3.914101481	PA 39:0	LMGP10010242	M-H+Na+K	M-NH3	1	0	1
706.5425533	744.566908	3.753025977	PA 39:1	LMGP10010243	M+Na-COOH	M-NH3	1	0	1
711.5438918	742.551258	1.403440838	PA 39:2	LMGP10010244	M-H2O+H	M-NH2	3	0.227262282	3.681786847
793.4869796	742.551258	1.812180329	PA 39:2	LMGP10010244	M-2H+3Na	M-NH2	3	0.227262282	3.681786847
727.5672505	742.551258	4.838043401	PA 39:2	LMGP10010244	M-H2O+H	M	3	0.227262282	3.681786847
787.4362731	736.504308	3.273398543	PA 39:5	LMGP10010274	M-2H+3Na	M-NH2	2	0.041864436	2.083728873
737.5115209	736.504308	0.11823635	PA 39:5	LMGP10010274	M+H	M	2	0.041864436	2.083728873
735.4946669	734.488658	1.757795382	PA 39:6	LMGP10010304	M+H	M	1	0	1
771.4391789	732.473008	4.055903656	PA 39:7	LMGP10010275	M+K	M	1	0	1
729.5945381	760.598208	3.489547821	PA 40:0	LMGP10010035	M-H2O+H	M-NH2	8	0.180296357	9.442370855
751.5718745	760.598208	2.510442101	PA 40:0	LMGP10010035	M-H2O+Na	M-NH2	8	0.180296357	9.442370855
751.5718745	760.598208	2.510442101	PA 40:0	LMGP10010035	M-H2O+Na	M-NH2	8	0.180296357	9.442370855
766.5427194	760.598208	3.760900027	PA 40:0	LMGP10010035	M-H20+K	M-NH3	8	0.180296357	9.442370855
788.5439383	760.598208	1.419129369	PA 40:0	LMGP10010035	M-H+2Na	M-NH3	8	0.180296357	9.442370855
810.5254083	760.598208	0.85381121	PA 40:0	LMGP10010035	M-2H+3Na	M-NH3	8	0.180296357	9.442370855
827.5506393	760.598208	0.879169906	PA 40:0	LMGP10010035	M-2H+3Na	M	8	0.180296357	9.442370855
859.4965025	760.598208	3.557063525	PA 40:0	LMGP10010035	M-2H+Na+2K	M	8	0.180296357	9.442370855
721.560478	758.582558	3.632985229	PA 40:1	LMGP10010318	M+Na-COOH	M-NH2	2	0.494315802	2.988631604
726.5673719	758.582558	1.36703861	PA 40:1	LMGP10010318	M-H2O+H	M-NH3	2	0.494315802	2.988631604
725.454112	740.441708	0.005400625	PA 40:10	LMGP10010453	M-H2O+H	M	1	0	1
718.537197	756.566908	3.386267028	PA 40:2	LMGP10010319	M+Na-COOH	M-NH3	3	0.191657866	3.574973598
784.5095565	756.566908	2.646625048	PA 40:2	LMGP10010319	M-H+2Na	M-NH3	3	0.191657866	3.574973598
795.5272161	756.566908	3.82236584	PA 40:2	LMGP10010319	M+K	M	3	0.191657866	3.574973598
723.5445586	754.551258	0.497410258	PA 40:3	LMGP10010336	M-H2O+H	M-NH2	1	0	1
775.5277285	752.535608	3.880830354	PA 40:4	LMGP10010362	M+Na	M	2	0.652409955	3.304819911
752.5342027	752.535608	1.867468677	PA 40:4	LMGP10010362	M+	M	2	0.652409955	3.304819911
713.4980425	750.519958	3.452803269	PA 40:5	LMGP10010337	M+Na-COOH	M-NH2	5	0.421619027	7.108095135
751.5287687	750.519958	2.012866347	PA 40:5	LMGP10010337	M+H	M	5	0.421619027	7.108095135
773.5069004	750.519958	3.008082435	PA 40:5	LMGP10010337	M+Na	M	5	0.421619027	7.108095135
773.5112113	750.519958	2.735871159	PA 40:5	LMGP10010337	M+Na	M	5	0.421619027	7.108095135
750.520411	750.519958	0.603590092	PA 40:5	LMGP10010337	M+	M	5	0.421619027	7.108095135
749.5136583	748.504308	2.739231611	PA 40:6	LMGP10010039	M+H	M	2	0.973324895	3.94664979
748.5025317	748.504308	2.373162935	PA 40:6	LMGP10010039	M+	M	2	0.973324895	3.94664979
753.4834149	746.488658	0.612112743	PA 40:7	LMGP10010040	M-H2O+Na	M	2	0.680694364	3.361388727
746.4865145	746.488658	2.871428267	PA 40:7	LMGP10010040	M+	M	2	0.680694364	3.361388727
745.4822557	744.473008	2.616252697	PA 40:8	LMGP10010452	M+H	M	2	0.637520976	3.275041951
751.470535	744.473008	4.334638183	PA 40:8	LMGP10010452	M-H2O+Na	M	2	0.637520976	3.275041951
781.5606441	774.613858	3.472445665	PA 41:0	LMGP10010473	M-H20+K	M-NH2	1	0	1
735.5789299	772.598208	0.059457214	PA 41:1	LMGP10010474	M+Na-COOH	M-NH2	3	0.533682671	4.601048013
734.5739731	772.598208	3.771884612	PA 41:1	LMGP10010474	M+Na-COOH	M-NH3	3	0.533682671	4.601048013
778.5425189	772.598208	3.44286694	PA 41:1	LMGP10010474	M-H20+K	M-NH3	3	0.533682671	4.601048013
733.5621009	770.582558	1.470405924	PA 41:2	LMGP10010475	M+Na-COOH	M-NH2	3	0.504513693	4.513541079
739.5788085	770.582558	3.341022887	PA 41:2	LMGP10010475	M-H2O+H	M-NH2	3	0.504513693	4.513541079
793.5721138	770.582558	0.461780295	PA 41:2	LMGP10010475	M+Na	M	3	0.504513693	4.513541079
730.5418249	768.566908	2.688145962	PA 41:3	LMGP10010506	M+Na-COOH	M-NH3	1	0	1
757.5250711	766.551258	2.299665656	PA 41:4	LMGP10010476	M-H2O+Na	M-NH2	2	0.617065454	3.234130908
728.5249959	766.551258	1.157157486	PA 41:4	LMGP10010476	M+Na-COOH	M-NH3	2	0.617065454	3.234130908
793.4869796	764.535608	1.44448782	PA 41:5	LMGP10010507	M-H+2Na	M-NH2	2	0.274362531	2.548725062
815.4675123	764.535608	3.232907831	PA 41:5	LMGP10010507	M-2H+3Na	M-NH2	2	0.274362531	2.548725062
794.5677009	788.629508	4.384773908	PA 42:0	LMGP10010715	M-H20+K	M-NH3	2	0.584875172	3.169750343
833.5968195	788.629508	4.930775895	PA 42:0	LMGP10010715	M-H+2Na	M	2	0.584875172	3.169750343
749.5907874	786.613858	4.762919946	PA 42:1	LMGP10010523	M+Na-COOH	M-NH2	3	0.344051131	4.032153392
754.5987202	786.613858	1.256847524	PA 42:1	LMGP10010523	M-H2O+H	M-NH3	3	0.344051131	4.032153392
792.5747162	786.613858	2.278971304	PA 42:1	LMGP10010523	M+Na	M-NH3	3	0.344051131	4.032153392
753.4834149	768.473008	2.593545445	PA 42:10	LMGP10010646	M-H2O+H	M	1	0	1
751.470535	766.457358	1.013799814	PA 42:11	LMGP10010839	M-H2O+H	M	1	0	1
747.5785657	784.598208	0.405615909	PA 42:2	LMGP10010524	M+Na-COOH	M-NH2	6	0.544120164	9.264720985
753.5932863	784.598208	1.787333313	PA 42:2	LMGP10010524	M-H2O+H	M-NH2	6	0.544120164	9.264720985
828.5143821	784.598208	3.029268698	PA 42:2	LMGP10010524	M-H+Na+K	M-NH3	6	0.544120164	9.264720985
850.4990598	784.598208	0.383531876	PA 42:2	LMGP10010524	M-2H+2Na+K	M-NH3	6	0.544120164	9.264720985
763.5959633	784.598208	2.096209084	PA 42:2	LMGP10010524	M+Na-COOH	M	6	0.544120164	9.264720985
829.5694804	784.598208	0.092213734	PA 42:2	LMGP10010524	M-H+2Na	M	6	0.544120164	9.264720985
745.5617367	782.582558	1.913219591	PA 42:3	LMGP10010553	M+Na-COOH	M-NH2	4	0.105315519	4.421262075
788.5439383	782.582558	1.623615634	PA 42:3	LMGP10010553	M+Na	M-NH3	4	0.105315519	4.421262075
810.5254083	782.582558	2.300838797	PA 42:3	LMGP10010553	M-H+2Na	M-NH3	4	0.105315519	4.421262075
827.5506393	782.582558	3.985147463	PA 42:3	LMGP10010553	M-H+2Na	M	4	0.105315519	4.421262075
742.5374867	780.566908	2.910974359	PA 42:4	LMGP10010525	M+Na-COOH	M-NH3	1	0	1
801.5421645	778.551258	2.191838495	PA 42:5	LMGP10010554	M+Na	M	1	0	1
775.5277285	774.519958	0.60743958	PA 42:7	LMGP10010555	M+H	M	1	0	1
773.5112113	772.504308	0.513484099	PA 42:8	LMGP10010586	M+H	M	1	0	1
809.5935738	802.645158	1.320823244	PA 43:0	LMGP10010697	M-H20+K	M-NH2	5	0.459231123	7.296155616
786.6270711	802.645158	0.793807196	PA 43:0	LMGP10010697	M+	M-NH2	5	0.459231123	7.296155616
786.6270711	802.645158	1.447942859	PA 43:0	LMGP10010697	M+H	M-NH3	5	0.459231123	7.296155616
808.5902706	802.645158	4.312807121	PA 43:0	LMGP10010697	M-H20+K	M-NH3	5	0.459231123	7.296155616
825.6328287	802.645158	1.905358544	PA 43:0	LMGP10010697	M+Na	M	5	0.459231123	7.296155616
807.5787318	800.629508	0.3149165	PA 43:1	LMGP10010698	M-H20+K	M-NH2	5	0.446328824	7.23164412
806.5732978	800.629508	2.671568259	PA 43:1	LMGP10010698	M-H20+K	M-NH3	5	0.446328824	7.23164412
828.5701751	800.629508	4.975838193	PA 43:1	LMGP10010698	M-H+2Na	M-NH3	5	0.446328824	7.23164412
783.599632	800.629508	4.155382952	PA 43:1	LMGP10010698	M+	M-NH3	5	0.446328824	7.23164412
801.640734	800.629508	4.903570068	PA 43:1	LMGP10010698	M+H	M	5	0.446328824	7.23164412
761.5955204	798.613858	1.235209439	PA 43:2	LMGP10010699	M+Na-COOH	M-NH2	3	0.252613446	3.757840337
783.599632	798.613858	3.508526914	PA 43:2	LMGP10010699	M+H	M-NH2	3	0.252613446	3.757840337
805.5619028	798.613858	1.792027455	PA 43:2	LMGP10010699	M-H20+K	M-NH2	3	0.252613446	3.757840337
757.5633595	794.582558	0.158060715	PA 43:4	LMGP10010700	M+Na-COOH	M-NH2	2	0.896039411	3.792078823
756.5559385	794.582558	0.666566057	PA 43:4	LMGP10010700	M+Na-COOH	M-NH3	2	0.896039411	3.792078823
807.6404156	816.660808	4.936764143	PA 44:0	LMGP10010945	M-H2O+Na	M-NH2	3	0.464996825	4.394990474
823.6063492	816.660808	4.81806901	PA 44:0	LMGP10010945	M-H20+K	M-NH2	3	0.464996825	4.394990474
931.5354233	816.660808	0.348624982	PA 44:0	LMGP10010945	M-2H+3K	M	3	0.464996825	4.394990474
782.627204	814.645158	4.670677509	PA 44:1	LMGP10010721	M-H2O+H	M-NH3	2	0.508826454	3.017652908
891.5673735	814.645158	3.947115905	PA 44:1	LMGP10010721	M-H+2K	M	2	0.508826454	3.017652908
775.6095083	812.629508	0.831406413	PA 44:2	LMGP10010722	M+Na-COOH	M-NH2	7	0.321098744	9.247691206
781.6222419	812.629508	1.159277565	PA 44:2	LMGP10010722	M-H2O+H	M-NH2	7	0.321098744	9.247691206
819.6002249	812.629508	0.296502624	PA 44:2	LMGP10010722	M+Na	M-NH2	7	0.321098744	9.247691206
774.6060614	812.629508	4.556141979	PA 44:2	LMGP10010722	M+Na-COOH	M-NH3	7	0.321098744	9.247691206
818.5947909	812.629508	3.238882863	PA 44:2	LMGP10010722	M+Na	M-NH3	7	0.321098744	9.247691206
795.6068513	812.629508	4.78983683	PA 44:2	LMGP10010722	M+	M-NH3	7	0.321098744	9.247691206
791.63088	812.629508	2.426671213	PA 44:2	LMGP10010722	M+Na-COOH	M	7	0.321098744	9.247691206
773.5926792	810.613858	2.288018202	PA 44:3	LMGP10010752	M+Na-COOH	M-NH2	3	0.323302165	3.969906495
817.5873699	810.613858	3.745283553	PA 44:3	LMGP10010752	M+Na	M-NH2	3	0.323302165	3.969906495
772.5892324	810.613858	3.113024003	PA 44:3	LMGP10010752	M+Na-COOH	M-NH3	3	0.323302165	3.969906495
815.5725279	808.598208	4.753895602	PA 44:4	LMGP10010723	M+Na	M-NH2	2	-0.126501956	1.746996088
770.5724034	808.598208	1.662707106	PA 44:4	LMGP10010723	M+Na-COOH	M-NH3	2	-0.126501956	1.746996088
769.5669694	806.582558	4.631194096	PA 44:5	LMGP10010753	M+Na-COOH	M-NH2	4	0.72096438	6.883857519
768.5555639	806.582558	0.19223724	PA 44:5	LMGP10010753	M+Na-COOH	M-NH3	4	0.72096438	6.883857519
850.4990598	806.582558	2.540454969	PA 44:5	LMGP10010753	M-H+Na+K	M-NH3	4	0.72096438	6.883857519
829.5694804	806.582558	2.82383455	PA 44:5	LMGP10010753	M+Na	M	4	0.72096438	6.883857519
811.5390043	804.566908	2.013990043	PA 44:6	LMGP10010043	M+Na	M-NH2	3	0.296832085	3.890496255
766.5427194	804.566908	3.679661264	PA 44:6	LMGP10010043	M+Na-COOH	M-NH3	3	0.296832085	3.890496255
788.5439383	804.566908	4.624386588	PA 44:6	LMGP10010043	M+H	M-NH3	3	0.296832085	3.890496255
785.526559	802.551258	2.30533436	PA 44:7	LMGP10010754	M+	M-NH3	1	0	1
785.526559	800.535608	2.966896394	PA 44:8	LMGP10010785	M+H	M-NH2	2	0.814952614	3.629905229
801.5421645	800.535608	0.928801074	PA 44:8	LMGP10010785	M+H	M	2	0.814952614	3.629905229
611.4535365	620.478093	0.213363639	PA O-31:0	LMGP10020006	M-H2O+Na	M-NH2	3	0.717607278	5.152821835
610.4481026	620.478093	3.640221672	PA O-31:0	LMGP10020006	M-H2O+Na	M-NH3	3	0.717607278	5.152821835
621.4868638	620.478093	2.370372752	PA O-31:0	LMGP10020006	M+H	M	3	0.717607278	5.152821835
647.5022083	646.493743	1.8024201	PA O-33:1	LMGP10020009	M+H	M	1	0	1
650.4390656	644.478093	2.60410977	PA O-33:2	LMGP10020010	M+Na	M-NH3	1	0	1
611.4535365	642.462443	4.019531171	PA O-33:3	LMGP10030011	M-H2O+H	M-NH2	2	0.977242401	3.954484802
610.4481026	642.462443	0.29778244	PA O-33:3	LMGP10030011	M-H2O+H	M-NH3	2	0.977242401	3.954484802
727.4155022	660.509393	3.431730864	PA O-34:1	LMGP10020045	M-2H+2Na+K	M-NH2	1	0	1
741.4756822	674.525043	3.648176241	PA O-35:1	LMGP10020012	M-2H+3Na	M	1	0	1
678.4723426	672.509393	0.444225374	PA O-35:2	LMGP10020027	M+Na	M-NH3	1	0	1
675.5469714	690.556343	2.972151438	PA O-36:0	LMGP10020072	M+H	M-NH2	2	0.504490758	3.008981516
713.4980425	690.556343	4.020526359	PA O-36:0	LMGP10020072	M+K	M-NH2	2	0.504490758	3.008981516
695.514065	688.540693	4.206103514	PA O-36:1	LMGP10020013	M+Na	M-NH2	2	0.839201029	3.678402057
739.4734962	688.540693	2.284127076	PA O-36:1	LMGP10020013	M-2H+3Na	M-NH2	2	0.839201029	3.678402057
737.4586542	686.525043	1.113858976	PA O-36:2	LMGP10020014	M-2H+3Na	M-NH2	1	0	1
735.4410957	684.509393	3.905321104	PA O-36:3	LMGP10020030	M-2H+3Na	M-NH2	3	0.711195339	5.133586017
668.4924257	684.509393	2.566404342	PA O-36:3	LMGP10020030	M+	M-NH2	3	0.711195339	5.133586017
668.4924257	684.509393	3.333430928	PA O-36:3	LMGP10020030	M+H	M-NH3	3	0.711195339	5.133586017
711.5438918	704.571993	2.019483947	PA O-37:0	LMGP10020015	M+Na	M-NH2	1	0	1
749.4596437	698.525043	0.3218252	PA O-37:3	LMGP10030066	M-2H+3Na	M-NH2	1	0	1
703.5784396	718.587643	3.090337013	PA O-38:0	LMGP10020052	M+H	M-NH2	2	0.350002783	2.700005567
724.5281475	718.587643	1.595335146	PA O-38:0	LMGP10020052	M-H20+K	M-NH3	2	0.350002783	2.700005567
723.5445586	716.571993	2.916207412	PA O-38:1	LMGP10020016	M+Na	M-NH2	3	0.32617528	3.978525839
767.5064259	716.571993	0.079452393	PA O-38:1	LMGP10020016	M-2H+3Na	M-NH2	3	0.32617528	3.978525839
706.5425533	716.571993	3.920580832	PA O-38:1	LMGP10020016	M-H2O+Na	M-NH3	3	0.32617528	3.978525839
765.4895969	714.556343	1.570306443	PA O-38:2	LMGP10020017	M-2H+3Na	M-NH2	2	0.842549711	3.685099422
697.5312223	714.556343	1.998956293	PA O-38:2	LMGP10020017	M+	M-NH3	2	0.842549711	3.685099422
697.5312223	712.540693	2.741351362	PA O-38:3	LMGP10020037	M+H	M-NH2	3	0.805022442	5.415067326
763.4727679	712.540693	3.229404514	PA O-38:3	LMGP10020037	M-2H+3Na	M-NH2	3	0.805022442	5.415067326
695.514065	712.540693	0.110694589	PA O-38:3	LMGP10020037	M+	M-NH3	3	0.805022442	5.415067326
695.514065	710.525043	0.627824921	PA O-38:4	LMGP10020018	M+H	M-NH2	2	0.658006651	3.316013303
761.4599129	710.525043	0.695215783	PA O-38:4	LMGP10020018	M-2H+3Na	M-NH2	2	0.658006651	3.316013303
737.4586542	708.509393	4.537280448	PA O-38:5	LMGP10020087	M-H+2Na	M-NH2	3	0.770033815	5.310101445
714.4538128	708.509393	3.908008213	PA O-38:5	LMGP10020087	M-H20+K	M-NH3	3	0.770033815	5.310101445
753.4834149	708.509393	3.982903104	PA O-38:5	LMGP10020087	M-H+2Na	M	3	0.770033815	5.310101445
739.5505508	732.603293	3.027681664	PA O-39:0	LMGP10020038	M-H20+K	M-NH2	3	0.269366559	3.808099676
755.5505046	732.603293	3.734115564	PA O-39:0	LMGP10020038	M+K	M-NH2	3	0.269366559	3.808099676
831.4593982	732.603293	0.096485367	PA O-39:0	LMGP10020038	M-2H+3K	M-NH2	3	0.269366559	3.808099676
721.560478	730.587643	3.751664192	PA O-39:1	LMGP10020059	M-H2O+Na	M-NH2	1	0	1
757.5250711	728.571993	0.826537336	PA O-39:2	LMGP10030074	M-H+2Na	M-NH2	4	0.544655258	6.178621032
718.537197	728.571993	3.495794277	PA O-39:2	LMGP10030074	M-H2O+Na	M-NH3	4	0.544655258	6.178621032
711.5438918	728.571993	2.130316041	PA O-39:2	LMGP10030074	M+	M-NH3	4	0.544655258	6.178621032
795.5272161	728.571993	2.914096867	PA O-39:2	LMGP10030074	M-2H+3Na	M	4	0.544655258	6.178621032
731.6108436	746.618943	4.452999926	PA O-40:0	LMGP10020060	M+H	M-NH2	5	0.473888502	7.369442511
769.5669694	746.618943	4.75535858	PA O-40:0	LMGP10020060	M+K	M-NH2	5	0.473888502	7.369442511
768.5555639	746.618943	0.040107161	PA O-40:0	LMGP10020060	M+K	M-NH3	5	0.473888502	7.369442511
806.5137592	746.618943	3.168073254	PA O-40:0	LMGP10020060	M-H+2K	M-NH3	5	0.473888502	7.369442511
729.5945381	746.618943	2.871862472	PA O-40:0	LMGP10020060	M+	M-NH3	5	0.473888502	7.369442511
729.5945381	744.603293	3.584651771	PA O-40:1	LMGP10020039	M+H	M-NH2	6	0.315169787	7.891018724
735.5789299	744.603293	0.081837585	PA O-40:1	LMGP10020039	M-H2O+Na	M-NH2	6	0.315169787	7.891018724
751.5718745	744.603293	2.544224297	PA O-40:1	LMGP10020039	M+Na	M-NH2	6	0.315169787	7.891018724
751.5718745	744.603293	2.544224297	PA O-40:1	LMGP10020039	M+Na	M-NH2	6	0.315169787	7.891018724
734.5739731	744.603293	3.93384073	PA O-40:1	LMGP10020039	M-H2O+Na	M-NH3	6	0.315169787	7.891018724
766.5427194	744.603293	3.727534191	PA O-40:1	LMGP10020039	M+K	M-NH3	6	0.315169787	7.891018724
733.5621009	742.587643	1.505639349	PA O-40:2	LMGP10020040	M-H2O+Na	M-NH2	3	0.672806182	5.018418546
726.5673719	742.587643	2.08332776	PA O-40:2	LMGP10020040	M+	M-NH2	3	0.672806182	5.018418546
726.5673719	742.587643	1.376284192	PA O-40:2	LMGP10020040	M+H	M-NH3	3	0.672806182	5.018418546
730.5418249	740.571993	2.810016793	PA O-40:3	LMGP10020063	M-H2O+Na	M-NH3	5	0.50121967	7.506098348
746.5128496	740.571993	1.072544566	PA O-40:3	LMGP10020063	M-H20+K	M-NH3	5	0.50121967	7.506098348
790.4981867	740.571993	0.482314527	PA O-40:3	LMGP10020063	M-2H+3Na	M-NH3	5	0.50121967	7.506098348
723.5445586	740.571993	1.195403574	PA O-40:3	LMGP10020063	M+	M-NH3	5	0.50121967	7.506098348
740.5755494	740.571993	4.802150365	PA O-40:3	LMGP10020063	M+	M	5	0.50121967	7.506098348
723.5445586	738.556343	0.487872765	PA O-40:4	LMGP10020041	M+H	M-NH2	5	0.469919375	7.349596876
767.5064259	738.556343	3.240205588	PA O-40:4	LMGP10020041	M-H+2Na	M-NH2	5	0.469919375	7.349596876
789.4888685	738.556343	2.505481365	PA O-40:4	LMGP10020041	M-2H+3Na	M-NH2	5	0.469919375	7.349596876
706.5425533	738.556343	0.486610485	PA O-40:4	LMGP10020041	M-H2O+H	M-NH3	5	0.469919375	7.349596876
728.5249959	738.556343	1.221329232	PA O-40:4	LMGP10020041	M-H2O+Na	M-NH3	5	0.469919375	7.349596876
765.4895969	736.540693	4.849817566	PA O-40:5	LMGP10020065	M-H+2Na	M-NH2	1	0	1
741.4756822	734.525043	1.583732114	PA O-40:6	LMGP10020085	M-H20+K	M-NH2	1	0	1
761.4599129	732.509393	2.670322967	PA O-40:7	LMGP10030090	M-H+2Na	M-NH2	1	0	1
767.5819328	760.634593	2.808410217	PA O-41:0	LMGP10020066	M-H20+K	M-NH2	7	0.38817986	9.717259021
783.5760101	760.634593	4.021390666	PA O-41:0	LMGP10020066	M+K	M-NH2	7	0.38817986	9.717259021
805.5619028	760.634593	1.227742555	PA O-41:0	LMGP10020066	M-H+Na+K	M-NH2	7	0.38817986	9.717259021
821.5375729	760.634593	3.554920228	PA O-41:0	LMGP10020066	M-H+2K	M-NH2	7	0.38817986	9.717259021
766.5784795	760.634593	2.939185716	PA O-41:0	LMGP10020066	M-H20+K	M-NH3	7	0.38817986	9.717259021
782.5740428	760.634593	3.679728404	PA O-41:0	LMGP10020066	M+K	M-NH3	7	0.38817986	9.717259021
783.599632	760.634593	4.155781961	PA O-41:0	LMGP10020066	M-H20+K	M	7	0.38817986	9.717259021
749.5907874	758.618943	4.91891137	PA O-41:1	LMGP10030081	M-H2O+Na	M-NH2	4	0.769447488	7.077789951
781.5606441	758.618943	3.657706373	PA O-41:1	LMGP10030081	M+K	M-NH2	4	0.769447488	7.077789951
780.5593832	758.618943	4.994957573	PA O-41:1	LMGP10030081	M+K	M-NH3	4	0.769447488	7.077789951
802.5337016	758.618943	4.999029472	PA O-41:1	LMGP10030081	M-H+Na+K	M-NH3	4	0.769447488	7.077789951
781.6222419	774.650243	1.965964582	PA O-42:0	LMGP10020071	M+Na	M-NH2	3	0.732390135	5.197170406
797.593938	774.650243	1.008158005	PA O-42:0	LMGP10020071	M+K	M-NH2	3	0.732390135	5.197170406
796.590491	774.650243	4.64352962	PA O-42:0	LMGP10020071	M+K	M-NH3	3	0.732390135	5.197170406
794.5677009	772.634593	4.585561152	PA O-42:1	LMGP10020067	M+K	M-NH3	1	0	1
761.5955204	770.618943	1.299546685	PA O-42:2	LMGP10020068	M-H2O+Na	M-NH2	5	0.38431854	6.921592698
754.5987202	770.618943	1.944794331	PA O-42:2	LMGP10020068	M+	M-NH2	5	0.38431854	6.921592698
754.5987202	770.618943	1.263469677	PA O-42:2	LMGP10020068	M+H	M-NH3	5	0.38431854	6.921592698
814.5354732	770.618943	2.622155364	PA O-42:2	LMGP10020068	M-H+Na+K	M-NH3	5	0.38431854	6.921592698
753.5932863	770.618943	1.15800422	PA O-42:2	LMGP10020068	M+	M-NH3	5	0.38431854	6.921592698
753.5932863	768.603293	1.844044152	PA O-42:3	LMGP10030084	M+H	M-NH2	2	0.372043435	2.744086871
759.5782051	768.603293	0.863732503	PA O-42:3	LMGP10030084	M-H2O+Na	M-NH2	2	0.372043435	2.744086871
735.5789299	766.587643	3.116500673	PA O-42:4	LMGP10020069	M-H2O+H	M-NH2	6	0.753955641	10.52373385
757.5633595	766.587643	0.18340014	PA O-42:4	LMGP10020069	M-H2O+Na	M-NH2	6	0.753955641	10.52373385
773.5350556	766.587643	2.691564466	PA O-42:4	LMGP10020069	M-H20+K	M-NH2	6	0.753955641	10.52373385
734.5739731	766.587643	0.625058321	PA O-42:4	LMGP10020069	M-H2O+H	M-NH3	6	0.753955641	10.52373385
756.5559385	766.587643	0.710475487	PA O-42:4	LMGP10020069	M-H2O+Na	M-NH3	6	0.753955641	10.52373385
772.5276346	766.587643	2.16448632	PA O-42:4	LMGP10020069	M-H20+K	M-NH3	6	0.753955641	10.52373385
733.5621009	764.571993	4.666773274	PA O-42:5	LMGP10030085	M-H2O+H	M-NH2	3	0.781267494	5.343802481
755.5505046	764.571993	3.839565573	PA O-42:5	LMGP10030085	M-H2O+Na	M-NH2	3	0.781267494	5.343802481
770.5167667	764.571993	4.084362645	PA O-42:5	LMGP10030085	M-H20+K	M-NH3	3	0.781267494	5.343802481
724.5281475	762.556343	1.372210381	PA O-42:6	LMGP10020070	M+Na-COOH	M-NH3	4	0.408732157	5.634928627
730.5418249	762.556343	0.483865353	PA O-42:6	LMGP10020070	M-H2O+H	M-NH3	4	0.408732157	5.634928627
790.4981867	762.556343	3.681300166	PA O-42:6	LMGP10020070	M-H+2Na	M-NH3	4	0.408732157	5.634928627
785.526559	762.556343	2.643788809	PA O-42:6	LMGP10020070	M-H20+K	M	4	0.408732157	5.634928627
728.5249959	760.540693	2.035369852	PA O-42:7	LMGP10030086	M-H2O+H	M-NH3	1	0	1
507.2103019	501.249157	3.004575866	PC 16:4	LMGP01011254	M+Na	M-NH3	1	0	1
522.3573831	537.343057	3.58453511	PC 18:0	LMGP01010612	M-H2O+H	M	1	0	1
518.3345633	549.343057	3.949427975	PC 19:1	LMGP01010668	M-H2O+H	M-NH2	1	0	1
562.327384	579.353622	0.537064137	PC 20:1;O	LMGP20010021	M+	M-NH3	1	0	1
577.3741024	577.374357	0.44098586	PC 21:1	LMGP01010673	M+	M	1	0	1
562.3978479	593.405657	2.502481238	PC 22:0	LMGP01010407	M-H2O+H	M-NH2	1	0	1
507.2103019	651.374752	2.76567609	PC 23:2;O3	LMGP20010010	M+	M-N(CH3)3-Cho	1	0	1
693.2593002	633.364187	4.203399532	PC 23:3;O2	LMGP20010011	M-H+2K	M-NH3	1	0	1
639.3624168	649.395487	1.264350413	PC 24:2;O2	LMGP20010016	M-H2O+Na	M-NH3	1	0	1
650.4390656	649.431872	0.163831419	PC 25:1;O	LMGP20010008	M+H	M	1	0	1
650.4390656	665.426787	0.182435322	PC 25:1;O2	LMGP20010007	M-H2O+H	M	1	0	1
645.3795417	661.395487	4.201285789	PC 25:3;O2	LMGP20010033	M+	M-NH2	2	0	2
645.3795417	661.395487	4.995115173	PC 25:3;O2	LMGP20010033	M+H	M-NH3	2	0	2
639.3624168	677.390402	1.234241648	PC 25:3;O3	LMGP20010034	M+Na-COOH	M-NH3	2	-0.04659849	1.906803021
645.3795417	677.390402	4.855024751	PC 25:3;O3	LMGP20010034	M-H2O+H	M-NH3	2	-0.04659849	1.906803021
654.4446184	647.452607	3.534795835	PC 26:1	LMGP01011316	M-H2O+Na	M	1	0	1
741.3464022	675.447522	2.473478914	PC 27:2;O	LMGP20010029	M-2H+2Na+K	M-NH3	2	-0.211561333	1.576877334
654.4446184	675.447522	3.410498182	PC 27:2;O	LMGP20010029	M+Na-COOH	M	2	-0.211561333	1.576877334
518.3475694	677.499557	2.566698027	PC 28:0	LMGP01010390	M-H2O+H	M-N(CH3)3-Cho	2	0.185753498	2.371506996
683.4652606	677.499557	4.5058521	PC 28:0	LMGP01010390	M+Na	M-NH3	2	0.185753498	2.371506996
516.3307404	675.483907	4.319790477	PC 28:1	LMGP01010392	M-H2O+H	M-N(CH3)3-Cho	1	0	1
514.3178854	673.468257	0.182477939	PC 28:2	LMGP01010393	M-H2O+H	M-N(CH3)3-Cho	2	-0.08551281	1.82897438
652.4678419	673.468257	0.274532892	PC 28:2	LMGP01010393	M+Na-COOH	M	2	-0.08551281	1.82897438
727.4155022	721.453002	0.208804623	PC 28:2;O3	LMGP20010018	M+Na	M-NH3	1	0	1
736.4424889	691.515207	1.310190211	PC 29:0	LMGP01010394	M-H+Na+K	M-NH2	2	0.722437722	3.444875443
714.503489	691.515207	1.327568751	PC 29:0	LMGP01010394	M+Na	M	2	0.722437722	3.444875443
666.4861435	687.483907	4.125946258	PC 29:2	LMGP01011322	M+Na-COOH	M	1	0	1
711.4931108	705.530857	0.56277671	PC 30:0	LMGP01010395	M+Na	M-NH3	3	0.621322858	4.863968575
711.496166	705.530857	3.767498405	PC 30:0	LMGP01010395	M+Na	M-NH3	3	0.621322858	4.863968575
744.4940085	705.530857	0.068672861	PC 30:0	LMGP01010395	M+K	M	3	0.621322858	4.863968575
709.4782439	703.515207	0.548666207	PC 30:1	LMGP01010440	M+Na	M-NH3	2	0.607406116	3.214812233
725.454112	703.515207	3.204055297	PC 30:1	LMGP01010440	M+K	M-NH3	2	0.607406116	3.214812233
683.4652606	699.483907	0.111062667	PC 30:3	LMGP01011324	M+	M-NH2	4	0.332500145	5.330000582
683.4652606	699.483907	0.861672487	PC 30:3	LMGP01011324	M+H	M-NH3	4	0.332500145	5.330000582
743.4055686	699.483907	4.447074472	PC 30:3	LMGP01011324	M-H+Na+K	M-NH3	4	0.332500145	5.330000582
682.4598267	699.483907	3.529389707	PC 30:3	LMGP01011324	M+	M-NH3	4	0.332500145	5.330000582
682.4598267	697.468257	4.292248622	PC 30:4	LMGP01011326	M+H	M-NH2	1	0	1
748.5025317	719.546507	4.931903634	PC 31:0	LMGP01010396	M-H+2Na	M-NH2	4	0.671985001	6.687940003
725.5055948	719.546507	4.95184796	PC 31:0	LMGP01010396	M+Na	M-NH3	4	0.671985001	6.687940003
742.5374867	719.546507	2.473338333	PC 31:0	LMGP01010396	M+Na	M	4	0.671985001	6.687940003
758.5107763	719.546507	1.486068223	PC 31:0	LMGP01010396	M+K	M	4	0.671985001	6.687940003
724.499286	717.530857	2.85275223	PC 31:1	LMGP01010002	M+Na	M-NH2	7	0.579682334	11.05777634
740.4769432	717.530857	2.244124297	PC 31:1	LMGP01010002	M+K	M-NH2	7	0.579682334	11.05777634
746.4865145	717.530857	4.434057968	PC 31:1	LMGP01010002	M-H+2Na	M-NH2	7	0.579682334	11.05777634
762.4569249	717.530857	0.429242162	PC 31:1	LMGP01010002	M-H+Na+K	M-NH2	7	0.579682334	11.05777634
718.537197	717.530857	1.337977559	PC 31:1	LMGP01010002	M+H	M	7	0.579682334	11.05777634
724.5281475	717.530857	4.167752806	PC 31:1	LMGP01010002	M-H2O+Na	M	7	0.579682334	11.05777634
756.4937931	717.530857	0.367832609	PC 31:1	LMGP01010002	M+K	M	7	0.579682334	11.05777634
722.484444	715.515207	1.731499803	PC 31:2	LMGP01011348	M+Na	M-NH2	2	0.946111426	3.892222851
738.4601142	715.515207	0.602681465	PC 31:2	LMGP01011348	M+K	M-NH2	2	0.946111426	3.892222851
736.4424889	713.499557	2.163961679	PC 31:3	LMGP01011349	M+K	M-NH2	6	0.687860885	10.12716531
697.4817254	713.499557	1.250887317	PC 31:3	LMGP01011349	M+	M-NH2	6	0.687860885	10.12716531
697.4817254	713.499557	1.986750844	PC 31:3	LMGP01011349	M+H	M-NH3	6	0.687860885	10.12716531
719.4651485	713.499557	4.121379428	PC 31:3	LMGP01011349	M+Na	M-NH3	6	0.687860885	10.12716531
714.503489	713.499557	4.720463561	PC 31:3	LMGP01011349	M+H	M	6	0.687860885	10.12716531
713.4980425	713.499557	2.122583002	PC 31:3	LMGP01011349	M+	M	6	0.687860885	10.12716531
552.3356089	711.483907	2.741570765	PC 31:4	LMGP01011351	M-H2O+H	M-N(CH3)3-Cho	1	0	1
573.4866471	733.562157	1.819256947	PC 32:0	LMGP01010397	M+Na	M-P_Cho	5	0.537071622	7.685358108
740.5315378	733.562157	1.492865955	PC 32:0	LMGP01010397	M+Na	M-NH2	5	0.537071622	7.685358108
718.5779556	733.562157	4.63293964	PC 32:0	LMGP01010397	M-H2O+H	M	5	0.537071622	7.685358108
772.5276346	733.562157	3.104873979	PC 32:0	LMGP01010397	M+K	M	5	0.537071622	7.685358108
733.5621009	733.562157	0.076527252	PC 32:0	LMGP01010397	M+	M	5	0.537071622	7.685358108
549.4850911	731.546507	3.651930344	PC 32:1	LMGP01010490	M+H	M-P_Cho	3	0.934217724	5.802653172
737.5115209	731.546507	3.230171662	PC 32:1	LMGP01010490	M+Na	M-NH3	3	0.934217724	5.802653172
753.4834149	731.546507	0.351372616	PC 32:1	LMGP01010490	M+K	M-NH3	3	0.934217724	5.802653172
735.4946669	729.530857	1.588732876	PC 32:2	LMGP01010494	M+Na	M-NH3	2	0.789682987	3.579365975
751.470535	729.530857	4.149423599	PC 32:2	LMGP01010494	M+K	M-NH3	2	0.789682987	3.579365975
711.4931108	727.515207	4.635108254	PC 32:3	LMGP01010497	M+	M-NH2	5	0.648803138	8.244015692
711.496166	727.515207	0.435652399	PC 32:3	LMGP01010497	M+	M-NH2	5	0.648803138	8.244015692
711.4931108	727.515207	3.913412703	PC 32:3	LMGP01010497	M+H	M-NH3	5	0.648803138	8.244015692
711.496166	727.515207	0.286037091	PC 32:3	LMGP01010497	M+H	M-NH3	5	0.648803138	8.244015692
728.5249959	727.515207	3.421101049	PC 32:3	LMGP01010497	M+H	M	5	0.648803138	8.244015692
709.4782439	725.499557	3.568650018	PC 32:4	LMGP01010499	M+	M-NH2	2	0	2
709.4782439	725.499557	2.844950931	PC 32:4	LMGP01010499	M+H	M-NH3	2	0	2
792.5074626	747.577807	4.38701391	PC 33:0	LMGP01010399	M-H+Na+K	M-NH2	3	0.456325916	4.368977748
798.5158899	747.577807	4.958673745	PC 33:0	LMGP01010399	M-2H+3Na	M-NH2	3	0.456325916	4.368977748
747.5785657	747.577807	1.014856028	PC 33:0	LMGP01010399	M+	M	3	0.456325916	4.368977748
585.4673465	745.562157	4.069276805	PC 33:1	LMGP01010541	M-H20+K	M-P_Cho	5	0.114754653	5.573773267
752.5342027	745.562157	2.105434977	PC 33:1	LMGP01010541	M+Na	M-NH2	5	0.114754653	5.573773267
768.5078858	745.562157	1.680410533	PC 33:1	LMGP01010541	M+K	M-NH2	5	0.114754653	5.573773267
773.5069004	745.562157	0.124055219	PC 33:1	LMGP01010541	M-H+2Na	M-NH3	5	0.114754653	5.573773267
745.5617367	745.562157	0.563762055	PC 33:1	LMGP01010541	M+	M	5	0.114754653	5.573773267
750.520411	743.546507	4.610418913	PC 33:2	LMGP01010543	M+Na	M-NH2	5	0.392296511	6.961482554
766.4910568	743.546507	0.099319367	PC 33:2	LMGP01010543	M+K	M-NH2	5	0.392296511	6.961482554
722.5487	743.546507	3.756284831	PC 33:2	LMGP01010543	M+Na-COOH	M	5	0.392296511	6.961482554
782.5122032	743.546507	3.357079867	PC 33:2	LMGP01010543	M+K	M	5	0.392296511	6.961482554
743.5429207	743.546507	4.82332223	PC 33:2	LMGP01010543	M+	M	5	0.392296511	6.961482554
748.5025317	741.530857	1.616587612	PC 33:3	LMGP01011355	M+Na	M-NH2	3	0.831699862	5.495099586
764.4782018	741.530857	3.868862255	PC 33:3	LMGP01011355	M+K	M-NH2	3	0.831699862	5.495099586
742.5374867	741.530857	0.903960017	PC 33:3	LMGP01011355	M+H	M	3	0.831699862	5.495099586
655.3536802	739.515207	4.756576203	PC 33:4	LMGP01011356	M-2H+Na+2K	M-P_Cho	8	0.595516694	12.76413355
746.4865145	739.515207	1.124502347	PC 33:4	LMGP01011356	M+Na	M-NH2	8	0.595516694	12.76413355
762.4569249	739.515207	3.729476587	PC 33:4	LMGP01011356	M+K	M-NH2	8	0.595516694	12.76413355
723.4978261	739.515207	1.816252582	PC 33:4	LMGP01011356	M+	M-NH2	8	0.595516694	12.76413355
723.4978261	739.515207	2.526228138	PC 33:4	LMGP01011356	M+H	M-NH3	8	0.595516694	12.76413355
724.5281475	739.515207	0.730888704	PC 33:4	LMGP01011356	M-H2O+H	M	8	0.595516694	12.76413355
746.5128496	739.515207	4.519960164	PC 33:4	LMGP01011356	M-H2O+Na	M	8	0.595516694	12.76413355
762.4847436	739.515207	1.807412515	PC 33:4	LMGP01011356	M-H20+K	M	8	0.595516694	12.76413355
577.4038993	737.499557	2.96495217	PC 33:5	LMGP01011357	M-H20+K	M-P_Cho	4	0.115657737	4.462630949
721.4829841	737.499557	2.916831837	PC 33:5	LMGP01011357	M+	M-NH2	4	0.115657737	4.462630949
721.4829841	737.499557	3.628746248	PC 33:5	LMGP01011357	M+H	M-NH3	4	0.115657737	4.462630949
744.4940085	737.499557	0.205490496	PC 33:5	LMGP01011357	M-H2O+Na	M	4	0.115657737	4.462630949
623.5020072	761.593457	4.457277512	PC 34:0	LMGP01010400	M-H+2Na	M-P_Cho	5	0.417341089	7.086705446
578.5265677	761.593457	1.109451222	PC 34:0	LMGP01010400	M+	M-P_Cho	5	0.417341089	7.086705446
800.5574047	761.593457	0.981758417	PC 34:0	LMGP01010400	M+K	M	5	0.417341089	7.086705446
844.5220186	761.593457	1.919135496	PC 34:0	LMGP01010400	M-2H+2Na+K	M	5	0.417341089	7.086705446
761.5955204	761.593457	2.709294552	PC 34:0	LMGP01010400	M+	M	5	0.417341089	7.086705446
583.5073316	759.577807	1.67063633	PC 34:1	LMGP01010005	M-H2O+Na	M-P_Cho	7	0.529881156	10.70916809
599.5035763	759.577807	3.440999334	PC 34:1	LMGP01010005	M+Na	M-P_Cho	7	0.529881156	10.70916809
576.5112313	759.577807	0.699430105	PC 34:1	LMGP01010005	M+	M-P_Cho	7	0.529881156	10.70916809
727.5672505	759.577807	4.729740086	PC 34:1	LMGP01010005	M-H2O+H	M-NH3	7	0.529881156	10.70916809
744.5913739	759.577807	1.536264944	PC 34:1	LMGP01010005	M-H2O+H	M	7	0.529881156	10.70916809
798.5437353	759.577807	3.591805187	PC 34:1	LMGP01010005	M+K	M	7	0.529881156	10.70916809
759.5782051	759.577807	0.524057858	PC 34:1	LMGP01010005	M+	M	7	0.529881156	10.70916809
575.5043047	757.562157	1.17756479	PC 34:2	LMGP01010585	M+H	M-P_Cho	4	0.685252046	6.741008185
597.4867473	757.562157	1.893849845	PC 34:2	LMGP01010585	M+Na	M-P_Cho	4	0.685252046	6.741008185
802.5337016	757.562157	0.454814624	PC 34:2	LMGP01010585	M-H+2Na	M	4	0.685252046	6.741008185
757.5633595	757.562157	1.587355423	PC 34:2	LMGP01010585	M+	M	4	0.685252046	6.741008185
573.4866471	755.546507	1.476363346	PC 34:3	LMGP01010598	M+H	M-P_Cho	3	0.678775063	5.036325189
740.5315378	755.546507	4.692133358	PC 34:3	LMGP01010598	M+H	M-NH2	3	0.678775063	5.036325189
756.5559385	755.546507	2.821171275	PC 34:3	LMGP01010598	M+H	M	3	0.678775063	5.036325189
737.5115209	753.530857	0.812192443	PC 34:4	LMGP01010506	M+	M-NH2	2	0	2
737.5115209	753.530857	0.115418738	PC 34:4	LMGP01010506	M+H	M-NH3	2	0	2
735.4946669	751.515207	2.416468587	PC 34:5	LMGP01010508	M+	M-NH2	3	0.671016511	5.013049533
735.4946669	751.515207	1.717823815	PC 34:5	LMGP01010508	M+H	M-NH3	3	0.671016511	5.013049533
758.5107763	751.515207	1.688980652	PC 34:5	LMGP01010508	M-H2O+Na	M	3	0.671016511	5.013049533
740.4769432	749.499557	2.415248488	PC 34:6	LMGP01010447	M-H2O+Na	M-NH2	3	0.393184017	4.179552052
771.4391789	749.499557	3.963911915	PC 34:6	LMGP01010447	M+K	M-NH3	3	0.393184017	4.179552052
756.4937931	749.499557	0.085298457	PC 34:6	LMGP01010447	M-H2O+Na	M	3	0.393184017	4.179552052
610.4481026	775.609107	2.893505902	PC 35:0	LMGP01010401	M+Na-COOH	M-N(CH3)3-Cho	7	0.488575807	10.42003065
804.5604429	775.609107	1.469885157	PC 35:0	LMGP01010401	M-H+2Na	M-NH2	7	0.488575807	10.42003065
820.532139	775.609107	4.311419265	PC 35:0	LMGP01010401	M-H+Na+K	M-NH2	7	0.488575807	10.42003065
782.6011509	775.609107	2.908864771	PC 35:0	LMGP01010401	M-H2O+Na	M	7	0.488575807	10.42003065
814.5721522	775.609107	0.199578015	PC 35:0	LMGP01010401	M+K	M	7	0.488575807	10.42003065
890.4864193	775.609107	3.110128032	PC 35:0	LMGP01010401	M-2H+3K	M	7	0.488575807	10.42003065
775.6095083	775.609107	0.517406211	PC 35:0	LMGP01010401	M+	M	7	0.488575807	10.42003065
758.5784732	773.593457	4.601636843	PC 35:1	LMGP01010711	M+H	M-NH2	6	0.222001639	7.332009836
795.5272161	773.593457	3.738094259	PC 35:1	LMGP01010711	M+K	M-NH3	6	0.222001639	7.332009836
812.553279	773.593457	4.366638177	PC 35:1	LMGP01010711	M+K	M	6	0.222001639	7.332009836
812.5540543	773.593457	3.364421046	PC 35:1	LMGP01010711	M+K	M	6	0.222001639	7.332009836
888.4715523	773.593457	4.130450231	PC 35:1	LMGP01010711	M-2H+3K	M	6	0.222001639	7.332009836
773.5926792	773.593457	1.005393457	PC 35:1	LMGP01010711	M+	M	6	0.222001639	7.332009836
750.5809584	771.577807	4.861985947	PC 35:2	LMGP01011360	M+Na-COOH	M	2	0.499810785	2.99962157
794.5677009	771.577807	0.899381037	PC 35:2	LMGP01011360	M+Na	M	2	0.499810785	2.99962157
792.5074626	769.562157	1.078077611	PC 35:3	LMGP01011423	M+K	M-NH2	6	0.501807182	9.010843093
798.5158899	769.562157	1.633410325	PC 35:3	LMGP01011423	M-H+2Na	M-NH2	6	0.501807182	9.010843093
775.5277285	769.562157	3.795110315	PC 35:3	LMGP01011423	M+Na	M-NH3	6	0.501807182	9.010843093
752.5342027	769.562157	1.826007952	PC 35:3	LMGP01011423	M+	M-NH3	6	0.501807182	9.010843093
770.5724034	769.562157	3.828596449	PC 35:3	LMGP01011423	M+H	M	6	0.501807182	9.010843093
814.5354732	769.562157	2.749884288	PC 35:3	LMGP01011423	M-H+2Na	M	6	0.501807182	9.010843093
752.5342027	767.546507	1.146855667	PC 35:4	LMGP01010931	M+H	M-NH2	10	0.564880275	15.64880275
751.5287687	767.546507	1.284310634	PC 35:4	LMGP01010931	M+	M-NH2	10	0.564880275	15.64880275
751.5287687	767.546507	1.968358164	PC 35:4	LMGP01010931	M+H	M-NH3	10	0.564880275	15.64880275
773.5069004	767.546507	2.941210378	PC 35:4	LMGP01010931	M+Na	M-NH3	10	0.564880275	15.64880275
773.5112113	767.546507	2.675324573	PC 35:4	LMGP01010931	M+Na	M-NH3	10	0.564880275	15.64880275
750.520411	767.546507	0.590343923	PC 35:4	LMGP01010931	M+	M-NH3	10	0.564880275	15.64880275
768.5555639	767.546507	2.289035514	PC 35:4	LMGP01010931	M+H	M	10	0.564880275	15.64880275
774.5387946	767.546507	2.621842629	PC 35:4	LMGP01010931	M-H2O+Na	M	10	0.564880275	15.64880275
790.5180206	767.546507	4.317172076	PC 35:4	LMGP01010931	M-H20+K	M	10	0.564880275	15.64880275
767.5428548	767.546507	4.758265833	PC 35:4	LMGP01010931	M+	M	10	0.564880275	15.64880275
750.520411	765.530857	1.277643383	PC 35:5	LMGP01011425	M+H	M-NH2	5	0.681498796	8.407493981
749.5136583	765.530857	1.992603204	PC 35:5	LMGP01011425	M+	M-NH2	5	0.681498796	8.407493981
749.5136583	765.530857	2.678450865	PC 35:5	LMGP01011425	M+H	M-NH3	5	0.681498796	8.407493981
748.5025317	765.530857	2.320236435	PC 35:5	LMGP01011425	M+	M-NH3	5	0.681498796	8.407493981
772.5276346	765.530857	3.236469286	PC 35:5	LMGP01011425	M-H2O+Na	M	5	0.681498796	8.407493981
748.5025317	763.515207	1.63880235	PC 35:6	LMGP01011362	M+H	M-NH2	3	0.765512269	5.296536808
753.4834149	763.515207	0.598606579	PC 35:6	LMGP01011362	M-H2O+Na	M-NH3	3	0.765512269	5.296536808
746.4865145	763.515207	2.807250565	PC 35:6	LMGP01011362	M+	M-NH3	3	0.765512269	5.296536808
606.5575103	789.624757	1.52266138	PC 36:0	LMGP01010006	M+	M-P_Cho	4	0.556933559	6.227734234
840.5578573	789.624757	1.615492067	PC 36:0	LMGP01010006	M-2H+3Na	M-NH2	4	0.556933559	6.227734234
828.5895199	789.624757	1.979247919	PC 36:0	LMGP01010006	M+K	M	4	0.556933559	6.227734234
789.6279602	789.624757	4.056531802	PC 36:0	LMGP01010006	M+	M	4	0.556933559	6.227734234
605.5540633	787.609107	4.698663836	PC 36:1	LMGP01010750	M+H	M-P_Cho	6	0.552978909	9.317873451
611.5406086	787.609107	4.121334035	PC 36:1	LMGP01010750	M-H2O+Na	M-P_Cho	6	0.552978909	9.317873451
604.5446553	787.609107	2.022209674	PC 36:1	LMGP01010750	M+	M-P_Cho	6	0.552978909	9.317873451
650.4390656	787.609107	2.149214567	PC 36:1	LMGP01010750	M-H2O+Na	M-N(CH3)3-Cho	6	0.552978909	9.317873451
793.5721138	787.609107	0.451937187	PC 36:1	LMGP01010750	M+Na	M-NH3	6	0.552978909	9.317873451
787.6115368	787.609107	3.085065291	PC 36:1	LMGP01010750	M+	M	6	0.552978909	9.317873451
603.5372343	785.593457	3.209949966	PC 36:2	LMGP01010764	M+H	M-P_Cho	5	0.487575971	7.437879854
647.5022083	785.593457	4.576971623	PC 36:2	LMGP01010764	M-H+2Na	M-P_Cho	5	0.487575971	7.437879854
602.5255559	785.593457	2.363441012	PC 36:2	LMGP01010764	M+	M-P_Cho	5	0.487575971	7.437879854
770.609784	785.593457	4.998742575	PC 36:2	LMGP01010764	M-H2O+H	M	5	0.487575971	7.437879854
785.5898866	785.593457	4.544890609	PC 36:2	LMGP01010764	M+	M	5	0.487575971	7.437879854
601.5223923	783.577807	4.249391986	PC 36:3	LMGP01010622	M+H	M-P_Cho	6	0.551617662	9.309705971
623.5020072	783.577807	1.333176001	PC 36:3	LMGP01010622	M+Na	M-P_Cho	6	0.551617662	9.309705971
600.5090103	783.577807	3.512513217	PC 36:3	LMGP01010622	M+	M-P_Cho	6	0.551617662	9.309705971
822.5430069	783.577807	2.552262625	PC 36:3	LMGP01010622	M+K	M	6	0.551617662	9.309705971
844.5220186	783.577807	1.133770198	PC 36:3	LMGP01010622	M-H+Na+K	M	6	0.551617662	9.309705971
783.5760101	783.577807	2.293161772	PC 36:3	LMGP01010622	M+	M	6	0.551617662	9.309705971
800.5574047	831.562552	1.415130892	PC 36:3;O3	LMGP20010046	M-H2O+H	M-NH2	5	0.1118245	5.559122498
799.5511563	831.562552	3.31106346	PC 36:3;O3	LMGP20010046	M-H2O+H	M-NH3	5	0.1118245	5.559122498
837.507993	831.562552	4.557753001	PC 36:3;O3	LMGP20010046	M-H20+K	M-NH3	5	0.1118245	5.559122498
891.4589481	831.562552	4.744346801	PC 36:3;O3	LMGP20010046	M-H+2K	M-NH3	5	0.1118245	5.559122498
814.5354732	831.562552	0.636966675	PC 36:3;O3	LMGP20010046	M+	M-NH3	5	0.1118245	5.559122498
583.5073316	781.562157	1.511103594	PC 36:4	LMGP01010629	M-H2O+H	M-P_Cho	6	0.719866641	10.31919985
599.5035763	781.562157	0.209472383	PC 36:4	LMGP01010629	M+H	M-P_Cho	6	0.719866641	10.31919985
621.4868638	781.562157	1.984697901	PC 36:4	LMGP01010629	M+Na	M-P_Cho	6	0.719866641	10.31919985
598.4939473	781.562157	2.770489624	PC 36:4	LMGP01010629	M+	M-P_Cho	6	0.719866641	10.31919985
804.5306851	781.562157	0.41975493	PC 36:4	LMGP01010629	M-H20+K	M	6	0.719866641	10.31919985
781.5606441	781.562157	1.935697766	PC 36:4	LMGP01010629	M+	M	6	0.719866641	10.31919985
599.5035763	797.557072	0.186464016	PC 36:4;O	LMGP20010002	M-H2O+H	M-P_Cho	3	0.558824295	4.676472885
621.4868638	797.557072	1.926087732	PC 36:4;O	LMGP20010002	M-H2O+Na	M-P_Cho	3	0.558824295	4.676472885
804.5306851	797.557072	3.933414268	PC 36:4;O	LMGP20010002	M+Na	M-NH2	3	0.558824295	4.676472885
798.5437353	829.546902	3.806081707	PC 36:4;O3	LMGP20010043	M-H2O+H	M-NH2	3	0.288409673	3.865229018
814.5354732	829.546902	0.005686594	PC 36:4;O3	LMGP20010043	M+H	M-NH2	3	0.288409673	3.865229018
797.5343273	829.546902	1.897853483	PC 36:4;O3	LMGP20010043	M-H2O+H	M-NH3	3	0.288409673	3.865229018
597.4867473	779.546507	1.302410597	PC 36:5	LMGP01010633	M+H	M-P_Cho	2	0.756099851	3.512199703
802.5337016	779.546507	2.57259142	PC 36:5	LMGP01010633	M+Na	M	2	0.756099851	3.512199703
773.5069004	811.536337	2.818746932	PC 36:5;O2	LMGP20010044	M+Na-COOH	M-NH3	5	0.166621944	5.833109722
773.5112113	811.536337	2.493340578	PC 36:5;O2	LMGP20010044	M+Na-COOH	M-NH3	5	0.166621944	5.833109722
839.4803965	811.536337	0.728744215	PC 36:5;O2	LMGP20010044	M-H+2Na	M-NH3	5	0.166621944	5.833109722
850.4990598	811.536337	0.588010322	PC 36:5;O2	LMGP20010044	M+K	M	5	0.166621944	5.833109722
811.5390043	811.536337	3.286746528	PC 36:5;O2	LMGP20010044	M+	M	5	0.166621944	5.833109722
759.3397587	827.531252	0.421658242	PC 36:5;O3	LMGP20010047	M-2H+3K	M-P_Cho	2	-0.287735063	1.424529873
850.4990598	827.531252	0.473929712	PC 36:5;O3	LMGP20010047	M-H20+K	M	2	-0.287735063	1.424529873
768.5078858	777.530857	1.868543067	PC 36:6	LMGP01010512	M-H2O+Na	M-NH2	1	0	1
831.4593982	809.520687	2.545147145	PC 36:6;O2	LMGP20010048	M+K	M-NH3	2	-0.083713296	1.832573408
810.5254083	809.520687	3.185478055	PC 36:6;O2	LMGP20010048	M+H	M	2	-0.083713296	1.832573408
766.4910568	775.515207	0.353118129	PC 36:7	LMGP01011408	M-H2O+Na	M-NH2	2	0.166193502	2.332387003
782.5122032	775.515207	3.476584329	PC 36:7	LMGP01011408	M-H2O+Na	M	2	0.166193502	2.332387003
764.4782018	773.499557	3.967526082	PC 36:8	LMGP01010961	M-H2O+Na	M-NH2	2	0.434160344	2.868320689
758.5107763	773.499557	1.526445624	PC 36:8	LMGP01010961	M-H2O+H	M	2	0.434160344	2.868320689
848.5650686	803.640407	2.133194222	PC 37:0	LMGP01010975	M-H+Na+K	M-NH2	2	0.45437058	2.90874116
803.6424379	803.640407	2.527180364	PC 37:0	LMGP01010975	M+	M	2	0.45437058	2.90874116
792.5963821	801.624757	4.928508523	PC 37:1	LMGP01011427	M-H2O+Na	M-NH2	6	0.387782361	8.326694164
792.5965735	801.624757	4.689806076	PC 37:1	LMGP01011427	M-H2O+Na	M-NH2	6	0.387782361	8.326694164
830.5765435	801.624757	0.860022154	PC 37:1	LMGP01011427	M-H+2Na	M-NH2	6	0.387782361	8.326694164
763.5959633	801.624757	2.051548187	PC 37:1	LMGP01011427	M+Na-COOH	M-NH3	6	0.387782361	8.326694164
829.5694804	801.624757	0.090392331	PC 37:1	LMGP01011427	M-H+2Na	M-NH3	6	0.387782361	8.326694164
916.4988682	801.624757	0.98401393	PC 37:1	LMGP01011427	M-2H+3K	M	6	0.387782361	8.326694164
827.5506393	799.609107	3.900151465	PC 37:2	LMGP01011428	M-H+2Na	M-NH3	3	0.574310636	4.722931909
800.6166827	799.609107	0.34479768	PC 37:2	LMGP01011428	M+H	M	3	0.574310636	4.722931909
914.4840012	799.609107	0.007200779	PC 37:2	LMGP01011428	M-2H+3K	M	3	0.574310636	4.722931909
804.5604429	797.593457	4.375750426	PC 37:3	LMGP01011459	M+Na	M-NH2	4	0.442689461	5.770757845
798.603346	797.593457	3.245972441	PC 37:3	LMGP01011459	M+H	M	4	0.442689461	5.770757845
912.4651602	797.593457	4.008076793	PC 37:3	LMGP01011459	M-2H+3K	M	4	0.442689461	5.770757845
797.593938	797.593457	0.603014794	PC 37:3	LMGP01011459	M+	M	4	0.442689461	5.770757845
801.5421645	795.577807	2.145068254	PC 37:4	LMGP01010003	M+Na	M-NH3	1	0	1
794.5677009	793.562157	2.212883765	PC 37:5	LMGP01011460	M+H	M	3	0.296693221	3.890079664
800.5574047	793.562157	1.194235866	PC 37:5	LMGP01011460	M-H2O+Na	M	3	0.296693221	3.890079664
816.533015	793.562157	3.349417067	PC 37:5	LMGP01011460	M-H20+K	M	3	0.296693221	3.890079664
798.5158899	791.546507	1.380826867	PC 37:6	LMGP01011430	M+Na	M-NH2	5	0.355685278	6.778426388
775.5277285	791.546507	0.068796513	PC 37:6	LMGP01011430	M+	M-NH2	5	0.355685278	6.778426388
775.5277285	791.546507	0.594512237	PC 37:6	LMGP01011430	M+H	M-NH3	5	0.355685278	6.778426388
798.5437353	791.546507	3.699409254	PC 37:6	LMGP01011430	M-H2O+Na	M	5	0.355685278	6.778426388
814.5354732	791.546507	0.295355185	PC 37:6	LMGP01011430	M+Na	M	5	0.355685278	6.778426388
585.4673465	789.530857	3.969317565	PC 37:7	LMGP01011461	M+Na-COOH	M-P_Cho	3	0.403562531	4.210687594
773.5112113	789.530857	1.167274898	PC 37:7	LMGP01011461	M+	M-NH2	3	0.403562531	4.210687594
773.5112113	789.530857	0.50227128	PC 37:7	LMGP01011461	M+H	M-NH3	3	0.403562531	4.210687594
802.640978	817.656057	4.469992193	PC 38:0	LMGP01010452	M+H	M-NH2	3	0.819170721	5.457512162
801.640734	817.656057	4.159472638	PC 38:0	LMGP01010452	M+	M-NH2	3	0.819170721	5.457512162
801.640734	817.656057	4.801595069	PC 38:0	LMGP01010452	M+H	M-NH3	3	0.819170721	5.457512162
672.488942	815.640407	4.761435729	PC 38:1	LMGP01010516	M+H	M-N(CH3)3-Cho	3	-0.089710075	2.730869774
678.4723426	815.640407	0.34855528	PC 38:1	LMGP01010516	M-H2O+Na	M-N(CH3)3-Cho	3	-0.089710075	2.730869774
694.4701456	815.640407	3.907649743	PC 38:1	LMGP01010516	M+Na	M-N(CH3)3-Cho	3	-0.089710075	2.730869774
628.543927	811.609107	1.064982141	PC 38:3	LMGP01010795	M+	M-P_Cho	5	0.365530767	6.827653835
840.5578573	811.609107	4.590445746	PC 38:3	LMGP01010795	M-H+2Na	M-NH2	5	0.365530767	6.827653835
812.6198883	811.609107	4.289420501	PC 38:3	LMGP01010795	M+H	M	5	0.365530767	6.827653835
818.5997292	811.609107	4.531555986	PC 38:3	LMGP01010795	M-H2O+Na	M	5	0.365530767	6.827653835
811.6084158	811.609107	0.851692252	PC 38:3	LMGP01010795	M+	M	5	0.365530767	6.827653835
611.5406086	809.593457	0.983225355	PC 38:4	LMGP01010642	M-H2O+H	M-P_Cho	9	0.412375859	12.71138273
627.538493	809.593457	4.669462059	PC 38:4	LMGP01010642	M+H	M-P_Cho	9	0.412375859	12.71138273
666.440442	809.593457	2.882487101	PC 38:4	LMGP01010642	M+H	M-N(CH3)3-Cho	9	0.412375859	12.71138273
793.5721138	809.593457	3.235078601	PC 38:4	LMGP01010642	M+	M-NH2	9	0.412375859	12.71138273
793.5721138	809.593457	2.586551797	PC 38:4	LMGP01010642	M+H	M-NH3	9	0.412375859	12.71138273
788.594905	809.593457	2.529604102	PC 38:4	LMGP01010642	M+Na-COOH	M	9	0.412375859	12.71138273
794.607366	809.593457	1.863882827	PC 38:4	LMGP01010642	M-H2O+H	M	9	0.412375859	12.71138273
816.58591	809.593457	2.281396077	PC 38:4	LMGP01010642	M-H2O+Na	M	9	0.412375859	12.71138273
809.5935738	809.593457	0.144244004	PC 38:4	LMGP01010642	M+	M	9	0.412375859	12.71138273
627.538493	825.588372	4.560827814	PC 38:4;O	LMGP20010001	M-H2O+H	M-P_Cho	4	0.342519098	5.370076394
709.4782439	825.588372	3.411234606	PC 38:4;O	LMGP20010001	M-2H+3Na	M-P_Cho	4	0.342519098	5.370076394
666.440442	825.588372	2.808473314	PC 38:4;O	LMGP20010001	M-H2O+H	M-N(CH3)3-Cho	4	0.342519098	5.370076394
793.5721138	825.588372	2.554608876	PC 38:4;O	LMGP20010001	M-H2O+H	M-NH3	4	0.342519098	5.370076394
625.521784	807.577807	3.369786332	PC 38:5	LMGP01010645	M+H	M-P_Cho	5	0.49978254	7.498912701
647.5022083	807.577807	1.542456324	PC 38:5	LMGP01010645	M+Na	M-P_Cho	5	0.49978254	7.498912701
624.5150221	807.577807	4.03608901	PC 38:5	LMGP01010645	M+	M-P_Cho	5	0.49978254	7.498912701
814.5721522	807.577807	0.055976652	PC 38:5	LMGP01010645	M-H2O+Na	M	5	0.49978254	7.498912701
807.5787318	807.577807	1.145149817	PC 38:5	LMGP01010645	M+	M	5	0.49978254	7.498912701
623.5020072	805.562157	1.744562998	PC 38:6	LMGP01010650	M+H	M-P_Cho	7	0.256912359	8.798386513
795.5272161	805.562157	3.341472066	PC 38:6	LMGP01010650	M-H2O+Na	M-NH3	7	0.256912359	8.798386513
806.5732978	805.562157	4.767867692	PC 38:6	LMGP01010650	M+H	M	7	0.256912359	8.798386513
812.553279	805.562157	3.945071751	PC 38:6	LMGP01010650	M-H2O+Na	M	7	0.256912359	8.798386513
812.5540543	805.562157	2.982628338	PC 38:6	LMGP01010650	M-H2O+Na	M	7	0.256912359	8.798386513
844.5220186	805.562157	4.144199133	PC 38:6	LMGP01010650	M+K	M	7	0.256912359	8.798386513
805.5619028	805.562157	0.315562831	PC 38:6	LMGP01010650	M+	M	7	0.256912359	8.798386513
621.4868638	803.546507	1.118582617	PC 38:7	LMGP01010696	M+H	M-P_Cho	2	0.210082218	2.420164437
786.5217904	803.546507	2.280477002	PC 38:7	LMGP01010696	M+	M-NH3	2	0.210082218	2.420164437
786.5217904	801.530857	2.941155108	PC 38:8	LMGP01011664	M+H	M-NH2	2	-0.014330494	1.971339011
792.5074626	801.530857	1.284600954	PC 38:8	LMGP01011664	M-H2O+Na	M-NH2	2	-0.014330494	1.971339011
699.3800351	799.515207	4.718446443	PC 38:9	LMGP01011724	M-2H+2Na+K	M-P_Cho	3	0.244154024	3.732462072
655.3536802	799.515207	1.403144785	PC 38:9	LMGP01011724	M+	M-N(CH3)3-Cho	3	0.244154024	3.732462072
768.5078858	799.515207	1.247191583	PC 38:9	LMGP01011724	M-H2O+H	M-NH2	3	0.244154024	3.732462072
710.4969292	831.671707	1.598186972	PC 39:0	LMGP01011069	M+Na	M-N(CH3)3-Cho	3	0.466098635	4.398295904
891.5673735	831.671707	3.866440438	PC 39:0	LMGP01011069	M-H+2K	M-NH3	3	0.466098635	4.398295904
854.6648666	831.671707	4.760940565	PC 39:0	LMGP01011069	M+Na	M	3	0.466098635	4.398295904
791.63088	829.656057	2.377002753	PC 39:1	LMGP01011518	M+Na-COOH	M-NH3	2	0.425646328	2.851292657
814.6715668	829.656057	3.748267392	PC 39:1	LMGP01011518	M-H2O+H	M	2	0.425646328	2.851292657
668.4924257	827.640407	2.739494298	PC 39:2	LMGP01011519	M-H2O+H	M-N(CH3)3-Cho	1	0	1
830.5765435	823.609107	3.690374047	PC 39:4	LMGP01011520	M+Na	M-NH2	4	0.538778201	6.155112803
829.5694804	823.609107	2.76532343	PC 39:4	LMGP01011520	M+Na	M-NH3	4	0.538778201	6.155112803
824.6195217	823.609107	3.781708129	PC 39:4	LMGP01011520	M+H	M	4	0.538778201	6.155112803
823.6063492	823.609107	3.34841903	PC 39:4	LMGP01011520	M+	M	4	0.538778201	6.155112803
828.5895199	821.593457	2.14566274	PC 39:5	LMGP01010656	M-H2O+Na	M	1	0	1
826.5506442	819.577807	2.881034789	PC 39:6	LMGP01010720	M+Na	M-NH2	1	0	1
801.5421645	817.562157	1.551526816	PC 39:7	LMGP01011550	M+	M-NH2	2	0	2
801.5421645	817.562157	0.909323299	PC 39:7	LMGP01011550	M+H	M-NH3	2	0	2
798.5158899	815.546507	4.988026348	PC 39:8	LMGP01011580	M+	M-NH3	3	0.6364085	4.9092255
800.5574047	815.546507	1.842079187	PC 39:8	LMGP01011580	M-H2O+H	M	3	0.6364085	4.9092255
822.5430069	815.546507	2.697449504	PC 39:8	LMGP01011580	M-H2O+Na	M	3	0.6364085	4.9092255
851.6469423	845.687357	3.624990314	PC 40:0	LMGP01010518	M+Na	M-NH3	1	0	1
700.5198846	843.671707	4.17963962	PC 40:1	LMGP01010659	M+H	M-N(CH3)3-Cho	2	-0.07109751	1.857804981
850.6234656	843.671707	2.705687683	PC 40:1	LMGP01010659	M-H20+K	M-NH2	2	-0.07109751	1.857804981
804.5306851	825.530857	0.518532385	PC 40:10	LMGP01011730	M+Na-COOH	M	2	0.484528699	2.969057398
810.5473451	825.530857	4.952098882	PC 40:10	LMGP01011730	M-H2O+H	M	2	0.484528699	2.969057398
698.5030556	841.656057	2.788844485	PC 40:2	LMGP01011021	M+H	M-N(CH3)3-Cho	2	0.533926229	3.067852459
825.6328287	841.656057	4.727860836	PC 40:2	LMGP01011021	M+H	M-NH3	2	0.533926229	3.067852459
839.6378539	839.640407	3.04065709	PC 40:3	LMGP01010812	M+	M	1	0	1
678.4723426	837.624757	2.585536915	PC 40:4	LMGP01010813	M-H2O+H	M-N(CH3)3-Cho	3	0.063225314	3.189675943
694.4701456	837.624757	0.880166	PC 40:4	LMGP01010813	M+H	M-N(CH3)3-Cho	3	0.063225314	3.189675943
837.622987	837.624757	2.113121868	PC 40:4	LMGP01010813	M+	M	3	0.063225314	3.189675943
836.6190825	835.609107	3.201790932	PC 40:5	LMGP01010816	M+H	M	2	0.625229572	3.250459144
835.6096744	835.609107	0.679048145	PC 40:5	LMGP01010816	M+	M	2	0.625229572	3.250459144
833.5968195	833.593457	4.033681184	PC 40:6	LMGP01010821	M+	M	1	0	1
649.5209356	831.577807	2.252358669	PC 40:7	LMGP01010847	M+H	M-P_Cho	3	0.886347905	5.659043716
832.5874114	831.577807	2.771168519	PC 40:7	LMGP01010847	M+H	M	3	0.886347905	5.659043716
831.5760164	831.577807	2.153247361	PC 40:7	LMGP01010847	M+	M	3	0.886347905	5.659043716
647.5022083	829.562157	1.451785525	PC 40:8	LMGP01010947	M+H	M-P_Cho	2	-0.108425792	1.783148415
814.5721522	829.562157	2.898880387	PC 40:8	LMGP01010947	M-H2O+H	M	2	-0.108425792	1.783148415
827.5506393	827.546507	4.993417124	PC 40:9	LMGP01011670	M+	M	1	0	1
769.4950499	853.656057	4.72942106	PC 41:3	LMGP01011784	M-2H+Na+2K	M-P_Cho	4	0.474857331	5.899429323
710.4969292	853.656057	4.427054037	PC 41:3	LMGP01011784	M+H	M-N(CH3)3-Cho	4	0.474857331	5.899429323
854.6648666	853.656057	1.76834187	PC 41:3	LMGP01011784	M+H	M	4	0.474857331	5.899429323
853.6597972	853.656057	4.381428504	PC 41:3	LMGP01011784	M+	M	4	0.474857331	5.899429323
684.4652802	849.624757	4.439453973	PC 41:5	LMGP01011785	M+Na-COOH	M-N(CH3)3-Cho	3	0.432802825	4.298408475
812.6059016	849.624757	0.551656578	PC 41:5	LMGP01011785	M+Na-COOH	M-NH2	3	0.432802825	4.298408475
849.6227715	849.624757	2.336895678	PC 41:5	LMGP01011785	M+	M	3	0.432802825	4.298408475
828.5701751	845.593457	3.863800373	PC 41:7	LMGP01011786	M+	M-NH3	1	0	1
790.4981867	873.718657	3.343923361	PC 42:0	LMGP01010663	M-H+Na+K	M-N(CH3)3-Cho	1	0	1
706.5425533	871.703007	3.206287521	PC 42:1	LMGP01010826	M+Na-COOH	M-N(CH3)3-Cho	1	0	1
713.4554086	851.546507	4.398983277	PC 42:11	LMGP01011059	M-H+2Na	M-P_Cho	1	0	1
785.526559	869.687357	4.882700073	PC 42:2	LMGP01010665	M-2H+Na+2K	M-P_Cho	1	0	1
826.6246748	863.640407	4.15898263	PC 42:5	LMGP01011027	M+Na-COOH	M-NH2	2	0.457930242	2.915860485
962.4970487	863.640407	0.539262081	PC 42:5	LMGP01011027	M-2H+3K	M-NH2	2	0.457930242	2.915860485
926.5661631	859.609107	4.60223281	PC 42:7	LMGP01011834	M-2H+3Na	M	1	0	1
848.5650686	857.593457	4.62262825	PC 42:8	LMGP01011865	M-H2O+Na	M-NH2	2	0.517308682	3.034617363
924.5464137	857.593457	0.167100367	PC 42:8	LMGP01011865	M-2H+3Na	M	2	0.517308682	3.034617363
922.5346369	855.577807	4.35948971	PC 42:9	LMGP01011896	M-2H+3Na	M	1	0	1
766.5427194	887.734307	3.222907277	PC 43:0	LMGP01011175	M-H20+K	M-N(CH3)3-Cho	4	0.139993697	4.559974788
788.5439383	887.734307	1.216509788	PC 43:0	LMGP01011175	M-H+2Na	M-N(CH3)3-Cho	4	0.139993697	4.559974788
810.5254083	887.734307	0.732153022	PC 43:0	LMGP01011175	M-2H+3Na	M-N(CH3)3-Cho	4	0.139993697	4.559974788
969.6065518	887.734307	2.485068947	PC 43:0	LMGP01011175	M-2H+Na+2K	M-NH3	4	0.139993697	4.559974788
763.5959633	885.718657	1.974985944	PC 43:1	LMGP01011977	M-H+Na+K	M-P_Cho	4	0.216131823	4.864527294
726.5673719	885.718657	1.170192626	PC 43:1	LMGP01011977	M-H2O+H	M-N(CH3)3-Cho	4	0.216131823	4.864527294
741.5598711	885.718657	4.361084677	PC 43:1	LMGP01011977	M+	M-N(CH3)3-Cho	4	0.216131823	4.864527294
984.5768374	885.718657	2.263102478	PC 43:1	LMGP01011977	M-2H+3K	M-NH2	4	0.216131823	4.864527294
718.537197	883.703007	2.898469626	PC 43:2	LMGP01011978	M+Na-COOH	M-N(CH3)3-Cho	4	-0.011250257	3.954998971
784.5095565	883.703007	2.265238602	PC 43:2	LMGP01011978	M-H+2Na	M-N(CH3)3-Cho	4	-0.011250257	3.954998971
982.5600084	883.703007	0.934105479	PC 43:2	LMGP01011978	M-2H+3K	M-NH2	4	-0.011250257	3.954998971
981.5545744	883.703007	3.639836368	PC 43:2	LMGP01011978	M-2H+3K	M-NH3	4	-0.011250257	3.954998971
719.5763938	879.671707	2.877447247	PC 43:4	LMGP01011979	M-H20+K	M-P_Cho	1	0	1
769.4950499	875.640407	1.926949423	PC 43:6	LMGP01010004	M-H+2K	M-P_Cho	2	0.49001466	2.98002932
925.5651183	875.640407	2.100890438	PC 43:6	LMGP01010004	M-2H+3Na	M-NH3	2	0.49001466	2.98002932
795.6068513	901.749957	4.367789714	PC 44:0	LMGP01010828	M-H+2K	M-P_Cho	4	0.238032359	4.952129438
817.5873699	901.749957	2.725049672	PC 44:0	LMGP01010828	M-2H+Na+2K	M-P_Cho	4	0.238032359	4.952129438
736.5823768	901.749957	4.803494961	PC 44:0	LMGP01010828	M+Na-COOH	M-N(CH3)3-Cho	4	0.238032359	4.952129438
780.5593832	901.749957	4.29700238	PC 44:0	LMGP01010828	M-H20+K	M-N(CH3)3-Cho	4	0.238032359	4.952129438
815.5725279	899.734307	3.629213495	PC 44:1	LMGP01011032	M-2H+Na+2K	M-P_Cho	3	0.175872777	3.527618331
734.5739731	899.734307	3.239515065	PC 44:1	LMGP01011032	M+Na-COOH	M-N(CH3)3-Cho	3	0.175872777	3.527618331
778.5425189	899.734307	2.956988633	PC 44:1	LMGP01011032	M-H20+K	M-N(CH3)3-Cho	3	0.175872777	3.527618331
926.5661631	881.593457	1.708425645	PC 44:10	LMGP01012096	M-H+2Na	M	4	0.738189074	6.952756297
948.5482578	881.593457	1.929233962	PC 44:10	LMGP01012096	M-2H+3Na	M	4	0.738189074	6.952756297
948.5499568	881.593457	3.856447194	PC 44:10	LMGP01012096	M-2H+3Na	M	4	0.738189074	6.952756297
964.5218077	881.593457	1.418695358	PC 44:10	LMGP01012096	M-2H+2Na+K	M	4	0.738189074	6.952756297
922.5346369	877.562157	1.458468815	PC 44:12	LMGP01011119	M-H+2Na	M	1	0	1
941.6390029	897.718657	1.999563217	PC 44:2	LMGP01011108	M-H+Na+K	M-NH3	1	0	1
811.5390043	895.703007	1.163021432	PC 44:3	LMGP01012032	M-2H+Na+2K	M-P_Cho	2	0.213913587	2.427827174
730.5418249	895.703007	2.307205402	PC 44:3	LMGP01012032	M+Na-COOH	M-N(CH3)3-Cho	2	0.213913587	2.427827174
728.5249959	893.687357	0.993155676	PC 44:4	LMGP01012002	M+Na-COOH	M-N(CH3)3-Cho	1	0	1
785.526559	891.671707	2.126835703	PC 44:5	LMGP01012033	M-H+2K	M-P_Cho	2	0.88502814	3.770056281
990.5323127	891.671707	4.967958725	PC 44:5	LMGP01012033	M-2H+3K	M-NH2	2	0.88502814	3.770056281
939.5784339	889.656057	4.691734169	PC 44:6	LMGP01012003	M-2H+3Na	M-NH3	1	0	1
705.5848079	887.640407	3.543404859	PC 44:7	LMGP01012034	M+H	M-P_Cho	3	0.558532353	4.675597058
727.5672505	887.640407	4.15471991	PC 44:7	LMGP01012034	M+Na	M-P_Cho	3	0.558532353	4.675597058
850.6234656	887.640407	2.684321159	PC 44:7	LMGP01012034	M+Na-COOH	M-NH2	3	0.558532353	4.675597058
891.5673735	885.624757	1.090326904	PC 44:8	LMGP01012065	M-H20+K	M-NH3	1	0	1
786.6270711	929.781257	1.250546347	PC 46:0	LMGP01011034	M+H	M-N(CH3)3-Cho	2	0.234305688	2.468611376
808.5902706	929.781257	3.723677763	PC 46:0	LMGP01011034	M-H20+K	M-N(CH3)3-Cho	2	0.234305688	2.468611376
806.5732978	927.765607	2.306064317	PC 46:1	LMGP01011105	M-H20+K	M-N(CH3)3-Cho	3	0.155266174	3.465798523
828.5701751	927.765607	4.29337985	PC 46:1	LMGP01011105	M-H+2Na	M-N(CH3)3-Cho	3	0.155266174	3.465798523
783.599632	927.765607	3.58535635	PC 46:1	LMGP01011105	M+	M-N(CH3)3-Cho	3	0.155266174	3.465798523
819.6002249	925.749957	2.903301188	PC 46:2	LMGP01011141	M-H+2K	M-P_Cho	1	0	1
836.6190825	957.812557	1.017018654	PC 48:0	LMGP01011107	M-H20+K	M-N(CH3)3-Cho	1	0	1
788.6225262	953.781257	4.736749604	PC 48:2	LMGP01011163	M+Na-COOH	M-N(CH3)3-Cho	2	0.307490864	2.614981729
832.5874114	953.781257	0.632333924	PC 48:2	LMGP01011163	M-H20+K	M-N(CH3)3-Cho	2	0.307490864	2.614981729
985.8393279	985.843857	4.59414944	PC 50:0	LMGP01011218	M+	M	1	0	1
1013.870137	1013.875157	4.95136713	PC 52:0	LMGP01011219	M+	M	1	0	1
1024.752469	1045.749957	2.975436318	PC 56:12	LMGP01012246	M+Na-COOH	M	1	0	1
992.5760052	1053.812557	0.951868789	PC 56:8	LMGP01012248	M-2H+2Na+K	M-N(CH3)3-Cho	3	0.152713294	3.458139882
1008.553922	1053.812557	2.859368389	PC 56:8	LMGP01012248	M-2H+Na+2K	M-N(CH3)3-Cho	3	0.152713294	3.458139882
1168.686002	1053.812557	1.380990016	PC 56:8	LMGP01012248	M-2H+3K	M	3	0.152713294	3.458139882
587.4747841	725.572327	3.719114438	PC dO-34:4	LMGP01040094	M-H+2Na	M-P_Cho	1	0	1
610.4481026	753.603627	0.233231385	PC dO-36:4	LMGP01040092	M+H	M-N(CH3)3-Cho	1	0	1
818.5509859	767.619277	3.474422595	PC dO-37:4	LMGP01040093	M-2H+3Na	M-NH2	4	0.275515429	5.102061718
850.4990598	767.619277	3.247872525	PC dO-37:4	LMGP01040093	M-2H+Na+2K	M-NH2	4	0.275515429	5.102061718
729.5945381	767.619277	3.139818899	PC dO-37:4	LMGP01040093	M+Na-COOH	M-NH3	4	0.275515429	5.102061718
811.5390043	767.619277	1.532571207	PC dO-37:4	LMGP01040093	M-H+Na+K	M-NH3	4	0.275515429	5.102061718
741.5598711	773.572327	2.188750998	PC dO-38:8	LMGP01040090	M-H2O+H	M-NH3	1	0	1
733.5621009	817.728827	2.05659981	PC dO-40:0	LMGP01040099	M-2H+Na+2K	M-P_Cho	4	0.373264324	5.493057295
718.537197	817.728827	0.221808177	PC dO-40:0	LMGP01040099	M-H+2Na	M-N(CH3)3-Cho	4	0.373264324	5.493057295
756.4937931	817.728827	0.629461148	PC dO-40:0	LMGP01040099	M-2H+2Na+K	M-N(CH3)3-Cho	4	0.373264324	5.493057295
823.6739081	817.728827	4.194814618	PC dO-40:0	LMGP01040099	M-H20+K	M-NH3	4	0.373264324	5.493057295
692.5028905	813.697527	0.230859331	PC dO-40:2	LMGP01040098	M-H20+K	M-N(CH3)3-Cho	2	0.490891213	2.981782427
714.503489	813.697527	3.182240224	PC dO-40:2	LMGP01040098	M-H+2Na	M-N(CH3)3-Cho	2	0.490891213	2.981782427
741.4756822	809.666227	0.740579608	PC dO-40:4	LMGP01040096	M-2H+3K	M-P_Cho	2	0.361212986	2.722425972
892.5518111	809.666227	4.085873085	PC dO-40:4	LMGP01040096	M-2H+Na+2K	M-NH2	2	0.361212986	2.722425972
684.4652802	805.634927	4.719096304	PC dO-40:6	LMGP01040097	M+Na	M-N(CH3)3-Cho	4	0.39637101	5.585484038
790.625446	805.634927	2.411871836	PC dO-40:6	LMGP01040097	M+H	M-NH2	4	0.39637101	5.585484038
812.6059016	805.634927	0.619016157	PC dO-40:6	LMGP01040097	M+Na	M-NH2	4	0.39637101	5.585484038
850.5638122	805.634927	3.114681791	PC dO-40:6	LMGP01040097	M-H+Na+K	M-NH2	4	0.39637101	5.585484038
488.1865374	437.254242	4.758112367	PC O-12:1	LMGP01020145	M-2H+3Na	M-NH2	1	0	1
502.3284614	495.332492	3.370334635	PC O-16:0	LMGP01020019	M-H2O+Na	M	2	0	2
529.3277602	523.363792	2.516911075	PC O-18:0	LMGP01020046	M+Na	M-NH3	6	-0.030686603	5.815880383
551.3063193	523.363792	4.057512736	PC O-18:0	LMGP01020046	M-H+2Na	M-NH3	6	-0.030686603	5.815880383
562.327384	523.363792	0.749077281	PC O-18:0	LMGP01020046	M+K	M	6	-0.030686603	5.815880383
506.3601824	521.348142	0.689774742	PC O-18:1	LMGP01020147	M-H2O+H	M	4	0.533675871	6.134703484
522.3573831	521.348142	3.723279272	PC O-18:1	LMGP01020147	M+H	M	4	0.533675871	6.134703484
562.3978479	579.426392	3.442973436	PC O-22:0	LMGP01020075	M+	M-NH3	4	0.82700681	7.308027239
646.3800462	579.426392	0.956428419	PC O-22:0	LMGP01020075	M-2H+3Na	M	4	0.82700681	7.308027239
529.3277602	651.447522	1.81526716	PC O-25:1;O2	LMGP01020279	M-H+Na+K	M-P_Cho	2	-0.016340847	1.967318305
551.3063193	651.447522	3.4665332	PC O-25:1;O2	LMGP01020279	M-2H+2Na+K	M-P_Cho	2	-0.016340847	1.967318305
520.3643984	663.520292	0.821269123	PC O-28:0	LMGP01020176	M+H	M-N(CH3)3-Cho	4	0.457841173	5.831364692
714.4538128	663.520292	1.28883738	PC O-28:0	LMGP01020176	M-2H+3Na	M-NH2	4	0.457841173	5.831364692
647.5022083	663.520292	0.965041773	PC O-28:0	LMGP01020176	M+	M-NH2	4	0.457841173	5.831364692
647.5022083	663.520292	1.756334183	PC O-28:0	LMGP01020176	M+H	M-NH3	4	0.457841173	5.831364692
496.3432695	661.504642	2.836216085	PC O-28:1	LMGP01030019	M+Na-COOH	M-N(CH3)3-Cho	2	0.441020942	2.882041883
518.3475694	661.504642	2.606084215	PC O-28:1	LMGP01030019	M+H	M-N(CH3)3-Cho	2	0.441020942	2.882041883
698.5030556	691.551592	2.874201591	PC O-30:0	LMGP01020012	M-H20+K	M-NH2	2	0.340498782	2.680997564
741.4756822	691.551592	3.558195864	PC O-30:0	LMGP01020012	M-2H+3Na	M-NH3	2	0.340498782	2.680997564
522.3573831	687.520292	0.494228016	PC O-30:2	LMGP01030022	M+Na-COOH	M-N(CH3)3-Cho	2	-0.359161317	1.281677365
694.4701456	687.520292	0.549306366	PC O-30:2	LMGP01030022	M-H20+K	M-NH2	2	-0.359161317	1.281677365
724.5281475	701.535942	4.284158017	PC O-31:2	LMGP01030024	M+Na	M	1	0	1
770.5167667	719.582892	0.696567849	PC O-32:0	LMGP01020015	M-2H+3Na	M-NH2	1	0	1
718.5779556	717.567242	4.757113344	PC O-32:1	LMGP01020016	M+H	M	1	0	1
722.5487	715.551592	3.924206122	PC O-32:2	LMGP01020017	M-H2O+Na	M	1	0	1
784.5332315	733.598542	0.427459973	PC O-33:0	LMGP01020031	M-2H+3Na	M-NH2	1	0	1
585.4673465	729.567242	4.041984136	PC O-33:2	LMGP01020184	M+K	M-P_Cho	4	0.242433663	4.96973465
712.5442594	729.567242	4.888463436	PC O-33:2	LMGP01020184	M+	M-NH3	4	0.242433663	4.96973465
752.5342027	729.567242	1.698727802	PC O-33:2	LMGP01020184	M-H20+K	M	4	0.242433663	4.96973465
774.5387946	729.567242	0.483326188	PC O-33:2	LMGP01020184	M-H+2Na	M	4	0.242433663	4.96973465
750.520411	727.551592	0.850807233	PC O-33:3	LMGP01030029	M-H20+K	M	1	0	1
610.4481026	747.614192	3.021918551	PC O-34:0	LMGP01020033	M-H2O+Na	M-N(CH3)3-Cho	4	0.138643347	4.554573386
710.5968529	747.614192	2.655007227	PC O-34:0	LMGP01020033	M+Na-COOH	M-NH2	4	0.138643347	4.554573386
814.5651069	747.614192	2.922706473	PC O-34:0	LMGP01020033	M-2H+3Na	M	4	0.138643347	4.554573386
747.6163191	747.614192	2.845221401	PC O-34:0	LMGP01020033	M+	M	4	0.138643347	4.554573386
790.5220681	745.598542	3.822168445	PC O-34:1	LMGP01020003	M-H+Na+K	M-NH2	5	0.281188494	6.405942469
796.5308803	745.598542	2.732874168	PC O-34:1	LMGP01020003	M-2H+3Na	M-NH2	5	0.281188494	6.405942469
795.5272161	745.598542	2.847698035	PC O-34:1	LMGP01020003	M-2H+3Na	M-NH3	5	0.281188494	6.405942469
812.553279	745.598542	2.195562815	PC O-34:1	LMGP01020003	M-2H+3Na	M	5	0.281188494	6.405942469
812.5540543	745.598542	3.235396408	PC O-34:1	LMGP01020003	M-2H+3Na	M	5	0.281188494	6.405942469
583.5073316	743.582892	1.726745191	PC O-34:2	LMGP01020039	M+Na	M-P_Cho	5	0.538169488	7.690847442
727.5672505	743.582892	4.145563122	PC O-34:2	LMGP01020039	M+	M-NH2	5	0.538169488	7.690847442
727.5672505	743.582892	4.851651551	PC O-34:2	LMGP01020039	M+H	M-NH3	5	0.538169488	7.690847442
744.5913739	743.582892	1.589483411	PC O-34:2	LMGP01020039	M+H	M	5	0.538169488	7.690847442
804.5306851	743.582892	3.621727962	PC O-34:2	LMGP01020039	M-H+Na+K	M	5	0.538169488	7.690847442
770.5167667	741.567242	3.979746591	PC O-34:3	LMGP01020041	M-H+2Na	M-NH2	1	0	1
739.5505508	739.551592	1.407818358	PC O-34:4	LMGP01020021	M+	M	1	0	1
578.387476	737.535942	2.417035272	PC O-34:5	LMGP01030033	M-H2O+H	M-N(CH3)3-Cho	4	0.142217311	4.568869246
700.5198846	737.535942	4.429145451	PC O-34:5	LMGP01030033	M+Na-COOH	M-NH2	4	0.142217311	4.568869246
766.4910568	737.535942	3.577912593	PC O-34:5	LMGP01030033	M-H+2Na	M-NH2	4	0.142217311	4.568869246
722.5487	737.535942	0.485376729	PC O-34:5	LMGP01030033	M-H2O+H	M	4	0.142217311	4.568869246
784.6159289	761.629842	4.08739382	PC O-35:0	LMGP01020044	M+Na	M	1	0	1
810.5473451	759.614192	1.60976625	PC O-35:1	LMGP01020077	M-2H+3Na	M-NH2	2	0.968654534	3.937309069
782.6011509	759.614192	2.950368859	PC O-35:1	LMGP01020077	M+Na	M	2	0.968654534	3.937309069
740.5755494	757.598542	4.694370768	PC O-35:2	LMGP01020201	M+	M-NH3	1	0	1
784.5332315	755.582892	2.827514911	PC O-35:3	LMGP01030056	M-H+2Na	M-NH2	3	0.374377847	4.123133541
806.5137592	755.582892	4.643706644	PC O-35:3	LMGP01030056	M-2H+3Na	M-NH2	3	0.374377847	4.123133541
800.5574047	755.582892	4.384280047	PC O-35:3	LMGP01030056	M-H+2Na	M	3	0.374377847	4.123133541
826.5786519	775.645492	1.567724885	PC O-36:0	LMGP01020023	M-2H+3Na	M-NH2	1	0	1
824.5618229	773.629842	3.095806481	PC O-36:1	LMGP01020052	M-2H+3Na	M-NH2	3	0.28829388	3.864881641
763.5959633	773.629842	2.106397384	PC O-36:1	LMGP01020052	M-H2O+Na	M-NH3	3	0.28829388	3.864881641
818.5997292	773.629842	1.696984265	PC O-36:1	LMGP01020052	M-H+2Na	M	3	0.28829388	3.864881641
611.5406086	771.614192	4.226205076	PC O-36:2	LMGP01020188	M+Na	M-P_Cho	4	0.236756436	4.947025745
650.4390656	771.614192	2.174326229	PC O-36:2	LMGP01020188	M+Na	M-N(CH3)3-Cho	4	0.236756436	4.947025745
821.5375729	771.614192	4.108229401	PC O-36:2	LMGP01020188	M-2H+3Na	M-NH3	4	0.236756436	4.947025745
816.58591	771.614192	0.671320635	PC O-36:2	LMGP01020188	M-H+2Na	M	4	0.236756436	4.947025745
610.4481026	769.598542	0.247874722	PC O-36:3	LMGP01020053	M-H2O+H	M-N(CH3)3-Cho	4	0.356109839	5.424439356
820.532139	769.598542	1.012167221	PC O-36:3	LMGP01020053	M-2H+3Na	M-NH2	4	0.356109839	5.424439356
814.5721522	769.598542	3.131760035	PC O-36:3	LMGP01020053	M-H+2Na	M	4	0.356109839	5.424439356
769.5963894	769.598542	2.797076606	PC O-36:3	LMGP01020053	M+	M	4	0.356109839	5.424439356
795.5272161	767.582892	0.425692903	PC O-36:4	LMGP01020054	M-H+2Na	M-NH3	4	0.101236796	4.404947182
812.553279	767.582892	1.059154447	PC O-36:4	LMGP01020054	M-H+2Na	M	4	0.101236796	4.404947182
812.5540543	767.582892	0.049096134	PC O-36:4	LMGP01020054	M-H+2Na	M	4	0.101236796	4.404947182
767.5819328	767.582892	1.249688042	PC O-36:4	LMGP01020054	M+	M	4	0.101236796	4.404947182
583.5073316	765.567242	1.523081595	PC O-36:5	LMGP01020058	M+H	M-P_Cho	3	0.437137491	4.311412474
750.5809584	765.567242	1.719530772	PC O-36:5	LMGP01020058	M-H2O+H	M	3	0.437137491	4.311412474
804.5306851	765.567242	0.31749612	PC O-36:5	LMGP01020058	M+K	M	3	0.437137491	4.311412474
792.5074626	763.551592	4.445846973	PC O-36:6	LMGP01030040	M-H+2Na	M-NH2	3	0.231790363	3.69537109
769.4950499	763.551592	2.366603345	PC O-36:6	LMGP01030040	M-H20+K	M-NH3	3	0.231790363	3.69537109
786.5217904	763.551592	2.61718828	PC O-36:6	LMGP01030040	M-H20+K	M	3	0.231790363	3.69537109
684.4652802	789.661142	4.542290692	PC O-37:0	LMGP01020080	M+K	M-N(CH3)3-Cho	3	0.43541619	4.306248571
812.6059016	789.661142	0.3592696	PC O-37:0	LMGP01020080	M+K	M-NH2	3	0.43541619	4.306248571
850.5638122	789.661142	3.03205624	PC O-37:0	LMGP01020080	M-H+2K	M-NH2	3	0.43541619	4.306248571
792.5965735	785.629842	4.766194805	PC O-37:2	LMGP01020225	M+Na	M-NH2	1	0	1
850.5638122	783.614192	4.440681697	PC O-37:3	LMGP01030084	M-2H+3Na	M	1	0	1
810.5473451	781.598542	4.699108791	PC O-37:4	LMGP01020081	M-H+2Na	M-NH2	2	0.905897515	3.811795029
788.594905	781.598542	2.639399326	PC O-37:4	LMGP01020081	M-H2O+Na	M	2	0.905897515	3.811795029
697.5312223	803.676792	1.834888183	PC O-38:0	LMGP01020060	M-H+2K	M-P_Cho	2	0.436876596	2.873753191
826.6246748	803.676792	4.239099576	PC O-38:0	LMGP01020060	M+K	M-NH2	2	0.436876596	2.873753191
695.514065	801.661142	0.040646091	PC O-38:1	LMGP01020099	M-H+2K	M-P_Cho	2	-0.165624883	1.668750233
791.63088	801.661142	2.478721232	PC O-38:1	LMGP01020099	M-H2O+Na	M-NH3	2	-0.165624883	1.668750233
[truncated: 2,457 more rows]
