# Supplementary material for: rMSIfragment: improving MALDI-MSI lipidomics through automated in-source fragment annotation
Source: J Cheminform. 2023 Sep 15;15:80. doi: 10.1186/s13321-023-00756-2 (PMC10504721; doi:10.1186/s13321-023-00756-2)
Supplement: Supplementary file 3 — Additional file 3: Table S6: Complete list of annotations using rMSIfragment (Samples G9-G15). [file 13321_2023_756_MOESM3_ESM.csv]

experimental_mz	exactmass	ppm_error	abbreviation	id	adduct	fragmentation	LO	C	S
598.3138807	615.338367	2.499030876	Am-Hex-LPE 16:0	LMGP21050002	M-H	M-NH2	4	0.425690083	5.702760334
581.3095534	615.338367	0.70774554	Am-Hex-LPE 16:0	LMGP21050002	M-oh	M-NH3	4	0.425690083	5.702760334
619.2867254	615.338367	0.337206159	Am-Hex-LPE 16:0	LMGP21050002	M+Na-2h	M-NH3	4	0.425690083	5.702760334
598.3138807	615.338367	3.352280008	Am-Hex-LPE 16:0	LMGP21050002	M-	M-NH3	4	0.425690083	5.702760334
598.3138807	615.338367	2.499030876	Am-Hex-LPE 32:0	LMGP21050007	M-H	M-NH2	4	0.425690083	5.702760334
581.3095534	615.338367	0.70774554	Am-Hex-LPE 32:0	LMGP21050007	M-oh	M-NH3	4	0.425690083	5.702760334
619.2867254	615.338367	0.337206159	Am-Hex-LPE 32:0	LMGP21050007	M+Na-2h	M-NH3	4	0.425690083	5.702760334
598.3138807	615.338367	3.352280008	Am-Hex-LPE 32:0	LMGP21050007	M-	M-NH3	4	0.425690083	5.702760334
850.5617049	881.599332	4.533694836	Am-Hex-PE 34:0	LMGP21010013	M-Ch3	M-NH2	4	0.490609877	5.962439509
849.5500923	881.599332	0.237572297	Am-Hex-PE 34:0	LMGP21010013	M-Ch3	M-NH3	4	0.490609877	5.962439509
885.5510646	881.599332	4.062760591	Am-Hex-PE 34:0	LMGP21010013	M+Na-2h	M-NH3	4	0.490609877	5.962439509
864.5685552	881.599332	4.795469383	Am-Hex-PE 34:0	LMGP21010013	M-	M-NH3	4	0.490609877	5.962439509
848.5391162	879.583682	3.344418777	Am-Hex-PE 34:1	LMGP21010009	M-Ch3	M-NH2	6	0.542551993	9.255311956
862.5551313	879.583682	2.872484606	Am-Hex-PE 34:1	LMGP21010009	M-H	M-NH2	6	0.542551993	9.255311956
884.53704	879.583682	2.976316922	Am-Hex-PE 34:1	LMGP21010009	M+Na-2h	M-NH2	6	0.542551993	9.255311956
861.550857	879.583682	1.164271439	Am-Hex-PE 34:1	LMGP21010009	M-H	M-NH3	6	0.542551993	9.255311956
883.5327656	879.583682	1.060434899	Am-Hex-PE 34:1	LMGP21010009	M+Na-2h	M-NH3	6	0.542551993	9.255311956
862.5551313	879.583682	2.275562774	Am-Hex-PE 34:1	LMGP21010009	M-	M-NH3	6	0.542551993	9.255311956
861.550857	877.568032	1.765142485	Am-Hex-PE 34:2	LMGP21010005	M-	M-NH2	1	0	1
873.5533521	905.599332	3.830826591	Am-Hex-PE 36:2	LMGP21010010	M-Ch3	M-NH3	2	0.496159013	2.992318025
888.5687629	905.599332	4.439064617	Am-Hex-PE 36:2	LMGP21010010	M-	M-NH3	2	0.496159013	2.992318025
872.5423439	903.583682	0.316506852	Am-Hex-PE 36:3	LMGP21010007	M-Ch3	M-NH2	2	0.680418471	3.360836943
885.5510646	903.583682	1.363171913	Am-Hex-PE 36:3	LMGP21010007	M-H	M-NH3	2	0.680418471	3.360836943
885.5510646	901.568032	1.94849206	Am-Hex-PE 36:4	LMGP21010004	M-	M-NH2	3	0.960446047	5.881338141
883.5327656	901.568032	1.57199452	Am-Hex-PE 36:4	LMGP21010004	M-H	M-NH3	3	0.960446047	5.881338141
884.53704	901.568032	4.927962996	Am-Hex-PE 36:4	LMGP21010004	M-	M-NH3	3	0.960446047	5.881338141
883.5327656	899.552382	0.991936302	Am-Hex-PE 36:5	LMGP21010006	M-	M-NH2	1	0	1
914.5850954	931.614982	4.146075363	Am-Hex-PE 38:3	LMGP21010016	M-H	M-NH2	4	0.528706026	6.114824104
897.587596	931.614982	1.999843342	Am-Hex-PE 38:3	LMGP21010016	M-oh	M-NH3	4	0.528706026	6.114824104
913.5781201	931.614982	3.233996885	Am-Hex-PE 38:3	LMGP21010016	M-H	M-NH3	4	0.528706026	6.114824104
914.5850954	931.614982	3.582490547	Am-Hex-PE 38:3	LMGP21010016	M-	M-NH3	4	0.528706026	6.114824104
896.5822413	929.599332	4.661548361	Am-Hex-PE 38:4	LMGP21010011	M-oh	M-NH2	2	0.366086055	2.73217211
913.5781201	929.599332	2.676289428	Am-Hex-PE 38:4	LMGP21010011	M-	M-NH2	2	0.366086055	2.73217211
925.5652884	925.568032	2.96419887	Am-Hex-PE 38:6	LMGP21010001	M-	M	1	0	1
953.5979666	953.599332	1.431794588	Am-Hex-PE 40:6	LMGP21010002	M-	M	1	0	1
919.5315858	951.583682	2.781831578	Am-Hex-PE 40:7	LMGP21010003	M-Ch3	M-NH3	2	0.182327871	2.364655742
951.5793163	951.583682	4.587873128	Am-Hex-PE 40:7	LMGP21010003	M-	M	2	0.182327871	2.364655742
869.5497668	865.604417	3.23597198	Am-Hex-PE O-34:1	LMGP21020008	M+Na-2h	M-NH3	1	0	1
869.5497668	865.604417	3.23597198	Am-Hex-PE O-34:2	LMGP21030009	M+Na-2h	M-NH3	1	0	1
897.587596	893.635717	4.17180303	Am-Hex-PE O-36:1	LMGP21020003	M+Na-2h	M-NH3	1	0	1
912.5500262	891.620067	0.093360982	Am-Hex-PE O-36:2	LMGP21020004	M+K-2h	M-NH2	1	0	1
910.5321261	889.604417	2.435769233	Am-Hex-PE O-36:3	LMGP21030008	M+K-2h	M-NH2	1	0	1
854.5320268	885.573117	0.602899745	Am-Hex-PE O-36:5	LMGP21030011	M-Ch3	M-NH2	3	0.214730483	3.644191449
905.495965	885.573117	0.900093536	Am-Hex-PE O-36:5	LMGP21030011	M+K-2h	M-NH3	3	0.214730483	3.644191449
849.5500923	885.573117	2.06043984	Am-Hex-PE O-36:5	LMGP21030011	M-2(H2O)	M	3	0.214730483	3.644191449
938.5675033	917.635717	2.081855311	Am-Hex-PE O-38:3	LMGP21030002	M+K-2h	M-NH2	2	0.987860061	3.975720123
937.5576354	917.635717	0.144360783	Am-Hex-PE O-38:3	LMGP21030002	M+K-2h	M-NH3	2	0.987860061	3.975720123
897.587596	915.620067	1.505084609	Am-Hex-PE O-38:4	LMGP21020005	M-H	M-NH3	3	0.576952586	4.730857757
935.5427831	915.620067	0.726559794	Am-Hex-PE O-38:4	LMGP21020005	M+K-2h	M-NH3	3	0.576952586	4.730857757
952.5644416	915.620067	4.614869765	Am-Hex-PE O-38:4	LMGP21020005	M+K-2h	M	3	0.576952586	4.730857757
882.5639015	913.604417	1.213368894	Am-Hex-PE O-38:5	LMGP21030007	M-Ch3	M-NH2	5	0.621051129	8.105255645
896.5822413	913.604417	4.212300379	Am-Hex-PE O-38:5	LMGP21030007	M-H	M-NH2	5	0.621051129	8.105255645
934.5377918	913.604417	3.829697833	Am-Hex-PE O-38:5	LMGP21030007	M+K-2h	M-NH2	5	0.621051129	8.105255645
897.587596	913.604417	2.083006327	Am-Hex-PE O-38:5	LMGP21030007	M-	M-NH2	5	0.621051129	8.105255645
896.5822413	913.604417	4.786985949	Am-Hex-PE O-38:5	LMGP21030007	M-	M-NH3	5	0.621051129	8.105255645
931.5110241	911.588767	0.22622692	Am-Hex-PE O-38:6	LMGP21020001	M+K-2h	M-NH3	1	0	1
873.5533521	909.573117	1.577767637	Am-Hex-PE O-38:7	LMGP21030001	M-2(H2O)	M	1	0	1
959.5391737	939.620067	3.133386012	Am-Hex-PE O-40:6	LMGP21020007	M+K-2h	M-NH3	1	0	1
978.5205642	979.529948	2.127316066	CDP-DG 34:1	LMGP13010002	M-H	M	1	0	1
977.5104222	977.514298	3.964991577	CDP-DG 34:2	LMGP13010007	M-	M	1	0	1
955.5189036	1007.561248	2.402135537	CDP-DG 36:1	LMGP13010014	M-2(H2O)	M-NH2	1	0	1
977.5104222	1029.545598	4.611964269	CDP-DG 38:4	LMGP13010017	M-2(H2O)	M-NH2	2	0.155682148	2.311364295
976.4968045	1029.545598	1.01441967	CDP-DG 38:4	LMGP13010017	M-2(H2O)	M-NH3	2	0.155682148	2.311364295
700.5646986	543.486274	2.437251488	Cer 32:0;O4	LMSP02030084	M+Dan-H	M	1	0	1
728.5966292	571.517574	3.420989893	Cer 34:0;O4	LMSP02030015	M+Dan-H	M	1	0	1
726.5783302	569.501924	1.218323655	Cer 34:1;O4	LMSP02010193	M+Dan-H	M	1	0	1
754.6102607	597.533224	0.105919218	Cer 36:1;O4	LMSP02010191	M+Dan-H	M	1	0	1
630.4848722	593.538309	3.431551828	Cer 37:2;O3	LMSP02010082	M+K-2h	M	1	0	1
644.5008375	607.553959	2.83346367	Cer 38:2;O3	LMSP02010080	M+K-2h	M	1	0	1
642.4874136	605.538309	0.833376488	Cer 38:3;O3	LMSP02010092	M+K-2h	M	1	0	1
689.5518062	669.627124	3.929574365	Cer 41:0;O4	LMSP02030039	M+K-2h	M-NH3	1	0	1
700.5646986	663.616559	0.693750563	Cer 42:2;O3	LMSP02020063	M+K-2h	M	1	0	1
717.5833535	697.658424	4.126125673	Cer 43:0;O4	LMSP02030068	M+K-2h	M-NH3	1	0	1
729.6034629	725.653339	2.718905375	Cer 44:1;O5	LMSP02030027	M+Na-2h	M-NH3	1	0	1
728.5966292	691.647859	0.246024749	Cer 44:2;O3	LMSP02020065	M+K-2h	M	1	0	1
632.4641703	633.473342	2.954668145	CerP 34:1;O3	LMSP02050015	M-H	M	1	0	1
630.4848722	645.509727	3.028236939	CerP 36:1;O2	LMSP02050004	M-Ch3	M	2	0.630568949	3.261137898
644.5008375	645.509727	2.462365849	CerP 36:1;O2	LMSP02050004	M-H	M	2	0.630568949	3.261137898
700.5646986	701.572327	0.468068912	CerP 40:1;O2	LMSP02050006	M-H	M	1	0	1
728.5966292	729.603627	0.414145978	CerP 42:1;O2	LMSP02050008	M-H	M	2	0.846242591	3.692485183
729.6034629	729.603627	0.224946674	CerP 42:1;O2	LMSP02050008	M-	M	2	0.846242591	3.692485183
726.5783302	727.587977	3.225512878	CerP 42:2;O2	LMSP02050007	M-H	M	1	0	1
775.5438807	755.619277	3.378420944	CerP 44:2;O2	LMSP02050011	M+K-2h	M-NH3	3	0.410888189	4.232664568
740.5991053	755.619277	3.610697804	CerP 44:2;O2	LMSP02050011	M-Ch3	M	3	0.410888189	4.232664568
754.6102607	755.619277	2.271374217	CerP 44:2;O2	LMSP02050011	M-H	M	3	0.410888189	4.232664568
719.5386593	562.459725	3.26112459	DG 32:3	LMGL02010343	M+Dan-H	M	1	0	1
715.5069364	558.428425	2.527402333	DG 32:5	LMGL02010345	M+Dan-H	M	1	0	1
718.53926	578.491025	4.003355133	DG 33:2	LMGL02010016	M+Dan-H	M-NH3	1	0	1
714.5124122	574.459725	3.718858302	DG 33:4	LMGL02010368	M+Dan-H	M-NH3	1	0	1
730.5418014	590.491025	0.381879575	DG 34:3	LMGL02010024	M+Dan-H	M-NH3	1	0	1
728.5235024	588.475375	4.118290908	DG 34:4	LMGL02010028	M+Dan-H	M-NH3	1	0	1
743.5388669	586.459725	3.481767375	DG 34:5	LMGL02010352	M+Dan-H	M	1	0	1
744.5549	604.506675	3.847598456	DG 35:3	LMGL02010038	M+Dan-H	M-NH3	1	0	1
742.5394677	602.491025	3.499200499	DG 35:4	LMGL02010044	M+Dan-H	M-NH3	1	0	1
738.5077448	598.459725	4.229391667	DG 35:6	LMGL02010377	M+Dan-H	M-NH3	1	0	1
773.5842214	616.506675	0.723999778	DG 36:4	LMGL02010063	M+Dan-H	M	1	0	1
771.5707975	614.491025	4.349060101	DG 36:5	LMGL02010071	M+Dan-H	M	1	0	1
767.5390746	610.459725	3.685061093	DG 36:7	LMGL02010425	M+Dan-H	M	1	0	1
658.5062762	638.584925	1.095660322	DG 37:0	LMGL02010053	M+K-2h	M-NH3	1	0	1
770.5719804	630.522325	1.420168043	DG 37:4	LMGL02010083	M+Dan-H	M-NH3	1	0	1
769.5622487	628.506675	4.458560625	DG 37:5	LMGL02010092	M+Dan-H	M-NH2	1	0	1
647.4649095	626.491025	1.30172312	DG 37:6	LMGL02010102	M+Na-2h	M	1	0	1
764.5262514	624.475375	0.521326464	DG 37:7	LMGL02010112	M+Dan-H	M-NH3	1	0	1
673.5272922	652.600575	4.840221445	DG 38:0	LMGL02010008	M+K-2h	M-NH2	2	0.878138354	3.756276709
689.5518062	652.600575	4.031929196	DG 38:0	LMGL02010008	M+K-2h	M	2	0.878138354	3.756276709
793.5527061	636.475375	0.36315122	DG 38:8	LMGL02010154	M+Dan-H	M	1	0	1
687.54584	666.616225	0.391375019	DG 39:0	LMGL02010107	M+K-2h	M-NH2	2	-0.004481045	1.991037911
686.5372213	666.616225	1.582024664	DG 39:0	LMGL02010107	M+K-2h	M-NH3	2	-0.004481045	1.991037911
685.5298336	664.600575	0.928865118	DG 39:1	LMGL02010118	M+K-2h	M-NH2	1	0	1
800.6208638	660.569275	1.57123494	DG 39:3	LMGL02010136	M+Dan-H	M-NH3	1	0	1
618.4773731	652.506675	0.080932914	DG 39:7	LMGL02010195	M-oh	M-NH3	2	0.705637561	3.411275122
673.4834161	652.506675	3.12815559	DG 39:7	LMGL02010195	M+Na-2h	M	2	0.705637561	3.411275122
791.5489745	650.491025	0.655504118	DG 39:8	LMGL02010206	M+Dan-H	M-NH2	4	0.607721543	6.430886172
616.4640319	650.491025	3.468087899	DG 39:8	LMGL02010206	M-oh	M-NH3	4	0.607721543	6.430886172
790.539883	650.491025	2.60249782	DG 39:8	LMGL02010206	M+Dan-H	M-NH3	4	0.607721543	6.430886172
671.4651171	650.491025	0.934449684	DG 39:8	LMGL02010206	M+Na-2h	M	4	0.607721543	6.430886172
701.5592228	680.631875	3.714458456	DG 40:0	LMGL02010117	M+K-2h	M-NH2	2	0.571167465	3.14233493
717.5833535	680.631875	4.229181947	DG 40:0	LMGL02010117	M+K-2h	M	2	0.571167465	3.14233493
664.4205711	660.475375	4.473714251	DG 40:10	LMGL02010226	M+Na-2h	M-NH3	1	0	1
687.4945063	666.522325	3.778876871	DG 40:7	LMGL02010197	M+Na-2h	M	1	0	1
647.4649095	662.491025	4.853699561	DG 40:9	LMGL02010217	M-Ch3	M	1	0	1
701.5119995	680.537975	0.992538158	DG 41:7	LMGL02010545	M+Na-2h	M	1	0	1
727.5777294	706.647525	0.46486541	DG 42:1	LMGL02010210	M+K-2h	M-NH2	1	0	1
673.4834161	688.506675	0.521202498	DG 42:10	LMGL02010280	M-Ch3	M	1	0	1
671.4651171	686.491025	4.381504833	DG 42:11	LMGL02010286	M-Ch3	M	1	0	1
725.5586596	704.631875	4.387167232	DG 42:2	LMGL02010219	M+K-2h	M-NH2	1	0	1
703.5385208	698.584925	3.407066129	DG 42:5	LMGL02010238	M+Na-2h	M-NH2	1	0	1
660.5217711	694.553625	3.750347657	DG 42:7	LMGL02010253	M-oh	M-NH3	1	0	1
658.5062762	692.537975	3.53725016	DG 42:8	LMGL02010260	M-oh	M-NH3	1	0	1
743.6071186	722.678825	2.18956607	DG 43:0	LMGL02010251	M+K-2h	M-NH2	1	0	1
698.5073987	716.537975	4.56746875	DG 44:10	LMGL02010303	M-H	M-NH3	2	0.350377693	2.700755386
701.5119995	716.537975	4.292127627	DG 44:10	LMGL02010303	M-Ch3	M	2	0.350377693	2.700755386
855.5827746	714.522325	2.902202862	DG 44:11	LMGL02010305	M+Dan-H	M-NH2	2	0.011815869	2.023631739
699.4970477	714.522325	3.327134529	DG 44:11	LMGL02010305	M-Ch3	M	2	0.011815869	2.023631739
697.4836238	712.506675	0.212187514	DG 44:12	LMGL02010306	M-Ch3	M	1	0	1
726.5344541	722.584925	1.907341926	DG 44:7	LMGL02010292	M+Na-2h	M-NH3	1	0	1
687.54584	720.569275	2.790713562	DG 44:8	LMGL02010296	M-oh	M-NH2	2	-0.004481045	1.991037911
686.5372213	720.569275	3.892217798	DG 44:8	LMGL02010296	M-oh	M-NH3	2	-0.004481045	1.991037911
685.5298336	718.553625	3.294578769	DG 44:9	LMGL02010300	M-oh	M-NH2	1	0	1
700.5646986	560.516845	4.81214266	DG dO-34:4	LMGL02030032	M+Dan-H	M-NH3	1	0	1
728.5966292	588.548145	3.511581409	DG dO-36:4	LMGL02030025	M+Dan-H	M-NH3	1	0	1
700.5646986	560.516845	4.81214266	DG O-34:3	LMGL02070033	M+Dan-H	M-NH3	1	0	1
618.4773731	650.52741	0.903589586	DG O-40:8	LMGL02070009	M-Ch3	M-NH3	1	0	1
617.4731814	648.51176	4.696003125	DG O-40:9	LMGL02070008	M-Ch3	M-NH2	2	0.994361379	3.988722758
616.4640319	648.51176	2.653711799	DG O-40:9	LMGL02070008	M-Ch3	M-NH3	2	0.994361379	3.988722758
731.5412006	727.596219	4.355787193	DGCC 32:0	LMGL07010010	M+Na-2h	M-NH3	2	0.513464857	3.026929715
747.5169635	727.596219	1.795488252	DGCC 32:0	LMGL07010010	M+K-2h	M-NH3	2	0.513464857	3.026929715
742.5394677	773.580569	0.675728101	DGCC 36:5	LMGL07010011	M-Ch3	M-NH2	5	0.658756311	8.293781553
741.5303182	773.580569	1.036388526	DGCC 36:5	LMGL07010011	M-Ch3	M-NH3	5	0.658756311	8.293781553
756.5505578	773.580569	4.475409827	DGCC 36:5	LMGL07010011	M-	M-NH3	5	0.658756311	8.293781553
810.5276213	773.580569	2.000640553	DGCC 36:5	LMGL07010011	M+K-2h	M	5	0.658756311	8.293781553
773.5842214	773.580569	4.721335982	DGCC 36:5	LMGL07010011	M-	M	5	0.658756311	8.293781553
618.3639979	654.38266	3.878311563	DGMG 16:0	LMGL04010017	M-2(H2O)	M	1	0	1
642.3362057	676.36701	2.299305557	DGMG 18:3	LMGL04010019	M-oh	M-NH3	1	0	1
619.2867254	672.33571	1.837633038	DGMG 18:5	LMGL04010014	M-2(H2O)	M-NH3	1	0	1
700.5646986	733.585654	0.63889698	DGTS 34:3	LMGL07010004	M-oh	M-NH2	3	0.694123064	5.082369191
737.5327211	733.585654	1.477377112	DGTS 34:3	LMGL07010004	M+Na-2h	M-NH3	3	0.694123064	5.082369191
716.5794624	733.585654	4.75963703	DGTS 34:3	LMGL07010004	M-oh	M	3	0.694123064	5.082369191
726.5783302	759.601304	2.04024134	DGTS 36:4	LMGL07010006	M-oh	M-NH2	1	0	1
632.4641703	650.499891	2.87716168	EPC 32:0;O3	LMSP03020097	M-H	M-NH3	1	0	1
632.4641703	648.484241	2.076582105	EPC 32:1;O3	LMSP03020059	M-	M-NH2	1	0	1
630.4848722	646.504976	2.134064664	EPC 33:1;O2	LMSP03020004	M-	M-NH2	1	0	1
644.5008375	660.520626	1.611469599	EPC 34:1;O2	LMSP03020005	M-	M-NH2	5	0.645182721	8.225913603
642.4874136	660.520626	0.964014099	EPC 34:1;O2	LMSP03020005	M-H	M-NH3	5	0.645182721	8.225913603
800.5728765	660.520626	2.573158523	EPC 34:1;O2	LMSP03020005	M+Dan-H	M-NH3	5	0.645182721	8.225913603
659.5113269	660.520626	3.026499503	EPC 34:1;O2	LMSP03020005	M-H	M	5	0.645182721	8.225913603
660.5217711	660.520626	1.733602523	EPC 34:1;O2	LMSP03020005	M-	M	5	0.645182721	8.225913603
642.4874136	676.515541	1.658128871	EPC 34:1;O3	LMSP03020060	M-oh	M-NH3	2	0.8679952	3.7359904
659.5113269	676.515541	2.238030899	EPC 34:1;O3	LMSP03020060	M-oh	M	2	0.8679952	3.7359904
642.4874136	658.504976	1.764162463	EPC 34:2;O2	LMSP03020006	M-	M-NH2	2	0.388307174	2.776614347
658.5062762	658.504976	1.974496901	EPC 34:2;O2	LMSP03020006	M-	M	2	0.388307174	2.776614347
812.5372999	672.484241	3.729461326	EPC 34:3;O3	LMSP03020069	M+Dan-H	M-NH3	2	-0.136483129	1.727033743
693.4567761	672.484241	3.219337823	EPC 34:3;O3	LMSP03020069	M+Na-2h	M	2	-0.136483129	1.727033743
695.4653248	674.536276	1.226198478	EPC 35:1;O2	LMSP03020007	M+K-2h	M-NH2	4	0.778531739	7.114126956
642.4874136	674.536276	0.869858776	EPC 35:1;O2	LMSP03020007	M-Ch3	M-NH3	4	0.778531739	7.114126956
659.5113269	674.536276	3.037739545	EPC 35:1;O2	LMSP03020007	M-Ch3	M	4	0.778531739	7.114126956
673.5272922	674.536276	2.496218917	EPC 35:1;O2	LMSP03020007	M-H	M	4	0.778531739	7.114126956
673.5272922	690.531191	1.736037569	EPC 35:1;O3	LMSP03020074	M-oh	M	1	0	1
630.4848722	706.562491	2.008956532	EPC 36:0;O3	LMSP03020095	M-oh	M-N(CH3)3	2	0.565374795	3.130749591
632.4641703	706.562491	2.719367676	EPC 36:0;O3	LMSP03020095	M-Ch3	M-N(CH3)3	2	0.565374795	3.130749591
670.5193442	688.551926	1.840523575	EPC 36:1;O2	LMSP03020008	M-H	M-NH3	5	0.609186222	8.045931111
828.6047544	688.551926	3.307730533	EPC 36:1;O2	LMSP03020008	M+Dan-H	M-NH3	5	0.609186222	8.045931111
673.5272922	688.551926	2.518024145	EPC 36:1;O2	LMSP03020008	M-Ch3	M	5	0.609186222	8.045931111
687.54584	688.551926	1.763165533	EPC 36:1;O2	LMSP03020008	M-H	M	5	0.609186222	8.045931111
688.5485541	688.551926	4.897113958	EPC 36:1;O2	LMSP03020008	M-	M	5	0.609186222	8.045931111
632.4641703	704.546841	2.656179598	EPC 36:1;O3	LMSP03020062	M-H	M-CN(CH3)3	4	0.433115787	5.732463149
670.5193442	704.546841	2.487122112	EPC 36:1;O3	LMSP03020062	M-oh	M-NH3	4	0.433115787	5.732463149
687.54584	704.546841	2.411520382	EPC 36:1;O3	LMSP03020062	M-oh	M	4	0.433115787	5.732463149
703.5385208	704.546841	1.448006498	EPC 36:1;O3	LMSP03020062	M-H	M	4	0.433115787	5.732463149
670.5193442	686.536276	2.610573933	EPC 36:2;O2	LMSP03020009	M-	M-NH2	4	0.335867679	5.343470716
685.5298336	686.536276	1.249176833	EPC 36:2;O2	LMSP03020009	M-H	M	4	0.335867679	5.343470716
843.615246	686.536276	2.723813055	EPC 36:2;O2	LMSP03020009	M+Dan-H	M	4	0.335867679	5.343470716
686.5372213	686.536276	1.376893094	EPC 36:2;O2	LMSP03020009	M-	M	4	0.335867679	5.343470716
685.5298336	702.531191	1.911094815	EPC 36:2;O3	LMSP03020063	M-oh	M	1	0	1
704.4452928	684.520626	3.821546319	EPC 36:3;O2	LMSP03020035	M+K-2h	M-NH3	1	0	1
647.4649095	700.515541	4.114710497	EPC 36:3;O3	LMSP03020071	M-2(H2O)	M-NH3	1	0	1
630.4848722	702.567576	2.710708134	EPC 37:1;O2	LMSP03020010	M-H	M-CN(CH3)3	7	0.789191604	12.52434122
631.4939409	702.567576	0.193222097	EPC 37:1;O2	LMSP03020010	M-	M-CN(CH3)3	7	0.789191604	12.52434122
642.4874136	702.567576	0.906590703	EPC 37:1;O2	LMSP03020010	M-H	M-N(CH3)3	7	0.789191604	12.52434122
800.5728765	702.567576	2.41943209	EPC 37:1;O2	LMSP03020010	M+Dan-H	M-N(CH3)3	7	0.789191604	12.52434122
670.5193442	702.567576	1.732639418	EPC 37:1;O2	LMSP03020010	M-Ch3	M-NH3	7	0.789191604	12.52434122
687.54584	702.567576	1.656824589	EPC 37:1;O2	LMSP03020010	M-Ch3	M	7	0.789191604	12.52434122
701.5592228	702.567576	1.499131255	EPC 37:1;O2	LMSP03020010	M-H	M	7	0.789191604	12.52434122
630.4848722	718.562491	1.975406874	EPC 37:1;O3	LMSP03020075	M-oh	M-CN(CH3)3	8	0.560327966	12.48262373
632.4641703	718.562491	2.67395409	EPC 37:1;O3	LMSP03020075	M-Ch3	M-CN(CH3)3	8	0.560327966	12.48262373
642.4874136	718.562491	1.561367414	EPC 37:1;O3	LMSP03020075	M-oh	M-N(CH3)3	8	0.560327966	12.48262373
632.4641703	718.562491	2.604286852	EPC 37:1;O3	LMSP03020075	M-H	M-Cho	8	0.560327966	12.48262373
723.5167558	718.562491	2.3812799	EPC 37:1;O3	LMSP03020075	M+Na-2h	M-NH2	8	0.560327966	12.48262373
722.5124815	718.562491	2.560055181	EPC 37:1;O3	LMSP03020075	M+Na-2h	M-NH3	8	0.560327966	12.48262373
701.5592228	718.562491	0.790800925	EPC 37:1;O3	LMSP03020075	M-oh	M	8	0.560327966	12.48262373
703.5385208	718.562491	1.489346486	EPC 37:1;O3	LMSP03020075	M-Ch3	M	8	0.560327966	12.48262373
721.4838315	700.551926	2.897066273	EPC 37:2;O2	LMSP03020041	M+K-2h	M-NH2	2	0.889967508	3.779935016
685.5298336	700.551926	1.152812977	EPC 37:2;O2	LMSP03020041	M-Ch3	M	2	0.889967508	3.779935016
630.4848722	716.583226	2.727465199	EPC 38:1;O2	LMSP03020011	M-Ch3	M-CN(CH3)3	7	0.713383372	11.9936836
644.5008375	716.583226	2.217719672	EPC 38:1;O2	LMSP03020011	M-H	M-CN(CH3)3	7	0.713383372	11.9936836
642.4874136	716.583226	0.819083266	EPC 38:1;O2	LMSP03020011	M-Ch3	M-N(CH3)3	7	0.713383372	11.9936836
630.4848722	716.583226	2.657605526	EPC 38:1;O2	LMSP03020011	M-H	M-Cho	7	0.713383372	11.9936836
631.4939409	716.583226	0.189359135	EPC 38:1;O2	LMSP03020011	M-	M-Cho	7	0.713383372	11.9936836
700.5646986	716.583226	0.274477405	EPC 38:1;O2	LMSP03020011	M-	M-NH2	7	0.713383372	11.9936836
701.5592228	716.583226	1.539585482	EPC 38:1;O2	LMSP03020011	M-Ch3	M	7	0.713383372	11.9936836
644.5008375	732.578141	1.50725062	EPC 38:1;O3	LMSP03020064	M-oh	M-CN(CH3)3	5	0.530441096	7.652205479
630.4848722	732.578141	1.937531508	EPC 38:1;O3	LMSP03020064	M-oh	M-Cho	5	0.530441096	7.652205479
632.4641703	732.578141	2.622714091	EPC 38:1;O3	LMSP03020064	M-Ch3	M-Cho	5	0.530441096	7.652205479
737.5327211	732.578141	1.905358125	EPC 38:1;O3	LMSP03020064	M+Na-2h	M-NH2	5	0.530441096	7.652205479
736.5235716	732.578141	3.713311495	EPC 38:1;O3	LMSP03020064	M+Na-2h	M-NH3	5	0.530441096	7.652205479
642.4874136	714.567576	0.891366	EPC 38:2;O2	LMSP03020012	M-H	M-CN(CH3)3	2	0.898554603	3.797109205
800.5728765	714.567576	2.378801761	EPC 38:2;O2	LMSP03020012	M+Dan-H	M-CN(CH3)3	2	0.898554603	3.797109205
642.4874136	730.562491	1.535720901	EPC 38:2;O3	LMSP03020065	M-oh	M-CN(CH3)3	1	0	1
644.5008375	730.598876	2.243612637	EPC 39:1;O2	LMSP03020013	M-Ch3	M-CN(CH3)3	5	0.701214792	8.506073962
670.5193442	730.598876	1.734859206	EPC 39:1;O2	LMSP03020013	M-H	M-N(CH3)3	5	0.701214792	8.506073962
828.6047544	730.598876	3.117626835	EPC 39:1;O2	LMSP03020013	M+Dan-H	M-N(CH3)3	5	0.701214792	8.506073962
630.4848722	730.598876	2.675059834	EPC 39:1;O2	LMSP03020013	M-Ch3	M-Cho	5	0.701214792	8.506073962
644.5008375	730.598876	2.175093203	EPC 39:1;O2	LMSP03020013	M-H	M-Cho	5	0.701214792	8.506073962
642.4874136	728.583226	0.805592712	EPC 39:2;O2	LMSP03020042	M-Ch3	M-CN(CH3)3	4	0.845693502	7.382774009
642.4874136	728.583226	0.874301288	EPC 39:2;O2	LMSP03020042	M-H	M-Cho	4	0.845693502	7.382774009
800.5728765	728.583226	2.333123554	EPC 39:2;O2	LMSP03020042	M+Dan-H	M-Cho	4	0.845693502	7.382774009
727.5777294	728.583226	2.475244579	EPC 39:2;O2	LMSP03020042	M-H	M	4	0.845693502	7.382774009
642.4874136	744.578141	1.506893713	EPC 39:2;O3	LMSP03020079	M-oh	M-Cho	2	0.835670869	3.671341737
727.5777294	744.578141	3.073443853	EPC 39:2;O3	LMSP03020079	M-oh	M	2	0.835670869	3.671341737
670.5193442	744.614526	1.635055928	EPC 40:1;O2	LMSP03020014	M-Ch3	M-N(CH3)3	6	0.697333873	10.18400324
644.5008375	744.614526	2.201301135	EPC 40:1;O2	LMSP03020014	M-Ch3	M-Cho	6	0.697333873	10.18400324
728.5966292	744.614526	1.110952829	EPC 40:1;O2	LMSP03020014	M-	M-NH2	6	0.697333873	10.18400324
726.5783302	744.614526	3.151609503	EPC 40:1;O2	LMSP03020014	M-H	M-NH3	6	0.697333873	10.18400324
743.6071186	744.614526	0.144262006	EPC 40:1;O2	LMSP03020014	M-H	M	6	0.697333873	10.18400324
744.6163321	744.614526	2.425495445	EPC 40:1;O2	LMSP03020014	M-	M	6	0.697333873	10.18400324
722.5124815	760.609441	2.418783922	EPC 40:1;O3	LMSP03020086	M+Na-2h	M-N(CH3)3	3	0.664787834	4.994363501
726.5783302	760.609441	2.447683761	EPC 40:1;O3	LMSP03020086	M-oh	M-NH3	3	0.664787834	4.994363501
743.6071186	760.609441	0.496418033	EPC 40:1;O3	LMSP03020086	M-oh	M	3	0.664787834	4.994363501
670.5193442	742.598876	1.706824859	EPC 40:2;O2	LMSP03020028	M-H	M-CN(CH3)3	6	0.676072324	10.05643394
828.6047544	742.598876	3.067247811	EPC 40:2;O2	LMSP03020028	M+Dan-H	M-CN(CH3)3	6	0.676072324	10.05643394
642.4874136	742.598876	0.79046894	EPC 40:2;O2	LMSP03020028	M-Ch3	M-Cho	6	0.676072324	10.05643394
726.5783302	742.598876	2.453237337	EPC 40:2;O2	LMSP03020028	M-	M-NH2	6	0.676072324	10.05643394
689.5518062	742.598876	0.914840194	EPC 40:2;O2	LMSP03020028	M-2(H2O)	M-NH3	6	0.676072324	10.05643394
727.5777294	742.598876	2.361196684	EPC 40:2;O2	LMSP03020028	M-Ch3	M	6	0.676072324	10.05643394
670.5193442	758.593791	2.310174902	EPC 40:2;O3	LMSP03020093	M-oh	M-CN(CH3)3	1	0	1
725.5586596	740.583226	2.250115856	EPC 40:3;O2	LMSP03020055	M-Ch3	M	1	0	1
704.5379201	756.578141	0.39236407	EPC 40:3;O3	LMSP03020094	M-2(H2O)	M-NH2	1	0	1
737.5327211	770.554415	0.35016495	GlcADG 34:1	LMGL05010032	M-oh	M-NH2	4	0.854235573	7.416942293
739.5120192	770.554415	1.001576664	GlcADG 34:1	LMGL05010032	M-Ch3	M-NH2	4	0.854235573	7.416942293
736.5235716	770.554415	2.069009013	GlcADG 34:1	LMGL05010032	M-oh	M-NH3	4	0.854235573	7.416942293
738.5077448	770.554415	3.606338573	GlcADG 34:1	LMGL05010032	M-Ch3	M-NH3	4	0.854235573	7.416942293
769.5622487	786.585715	3.25173597	GlcADG 35:0	LMGL05010031	M-H	M-NH2	3	0.984495096	5.953485288
768.5530992	786.585715	1.567935632	GlcADG 35:0	LMGL05010031	M-H	M-NH3	3	0.984495096	5.953485288
769.5622487	786.585715	3.9192236	GlcADG 35:0	LMGL05010031	M-	M-NH3	3	0.984495096	5.953485288
1153.707753	1133.780119	4.923914823	Hex(3)-Cer 42:2;O2	LMSP0507AA07	M+K-2h	M-NH3	2	0	2
1152.70585	1169.728479	2.902272587	Hex(3)-Fuc-Cer 34:1;O2	LMSP0506AA01	M-H	M-NH2	3	0.983219896	5.949659687
1153.707753	1169.728479	1.711832482	Hex(3)-Fuc-Cer 34:1;O2	LMSP0506AA01	M-	M-NH2	3	0.983219896	5.949659687
1152.70585	1169.728479	3.351126083	Hex(3)-Fuc-Cer 34:1;O2	LMSP0506AA01	M-	M-NH3	3	0.983219896	5.949659687
1180.73028	1197.759779	2.900864721	Hex(3)-Fuc-Cer 36:1;O2	LMSP0506AA02	M-H	M-NH2	3	0.992351449	5.977054348
1181.744296	1197.759779	2.705533306	Hex(3)-Fuc-Cer 36:1;O2	LMSP0506AA02	M-	M-NH2	3	0.992351449	5.977054348
1180.73028	1197.759779	2.4625107	Hex(3)-Fuc-Cer 36:1;O2	LMSP0506AA02	M-	M-NH3	3	0.992351449	5.977054348
1152.70585	1185.723394	3.272152743	Hex(4)-Cer 34:1;O2	LMSP0502AL01	M-oh	M-NH2	1	0	1
1180.73028	1213.754694	2.463048247	Hex(4)-Cer 36:1;O2	LMSP0502AL02	M-oh	M-NH2	1	0	1
772.5311958	805.555144	3.133431385	Hex2Cer 30:1;O2	LMSP0501AB02	M-oh	M-NH2	1	0	1
801.5722758	835.602094	0.681015522	Hex2Cer 32:0;O2	LMSP05010119	M-oh	M-NH3	1	0	1
829.6026987	863.633394	1.674532637	Hex2Cer 34:0;O2	LMSP05010120	M-oh	M-NH3	1	0	1
865.5679545	861.617744	2.390382191	Hex2Cer 34:1;O2	LMSP0501AB03	M+Na-2h	M-NH3	2	0.691759044	3.383518088
844.611567	861.617744	4.035476956	Hex2Cer 34:1;O2	LMSP0501AB03	M-oh	M	2	0.691759044	3.383518088
909.5671548	889.649044	4.428860268	Hex2Cer 36:1;O2	LMSP0501AB04	M+K-2h	M-NH3	1	0	1
855.5827746	887.633394	1.318412304	Hex2Cer 36:2;O2	LMSP0501AB11	M-Ch3	M-NH3	1	0	1
912.6900931	945.711644	0.134108155	Hex2Cer 40:1;O2	LMSP0501AB06	M-oh	M-NH2	2	0.500230638	3.000461276
911.6816582	945.711644	0.778980476	Hex2Cer 40:1;O2	LMSP0501AB06	M-oh	M-NH3	2	0.500230638	3.000461276
1153.707753	1133.780119	4.923914823	Hex3Cer 42:2;O2	LMSP0502AA07	M+K-2h	M-NH3	2	0	2
678.4365364	641.486669	1.975716669	HexCer 30:2;O2	LMSP0501AA52	M+K-2h	M	1	0	1
632.4641703	685.512884	1.407106057	HexCer 32:2;O3	LMSP0501AA70	M-2(H2O)	M-NH3	2	0.333382068	2.666764135
842.5927537	685.512884	4.040284211	HexCer 32:2;O3	LMSP0501AA70	M+Dan-H	M	2	0.333382068	2.666764135
631.4939409	683.533619	0.359921371	HexCer 33:2;O2	LMSP0501AA58	M-2(H2O)	M-NH2	2	0.893890646	3.787781292
630.4848722	683.533619	1.459536018	HexCer 33:2;O2	LMSP0501AA58	M-2(H2O)	M-NH3	2	0.893890646	3.787781292
722.5124815	701.580569	2.902757738	HexCer 34:0;O2	LMSP0501AA04	M+K-2h	M-NH2	1	0	1
686.5372213	717.575484	4.684305259	HexCer 34:0;O3	LMSP05010075	M-Ch3	M-NH2	4	0.173220487	4.692881948
738.5077448	717.575484	3.323472245	HexCer 34:0;O3	LMSP05010075	M+K-2h	M-NH2	4	0.173220487	4.692881948
701.5592228	717.575484	3.432143613	HexCer 34:0;O3	LMSP05010075	M-	M-NH2	4	0.173220487	4.692881948
754.5266153	717.575484	3.527506641	HexCer 34:0;O3	LMSP05010075	M+K-2h	M	4	0.173220487	4.692881948
698.5565059	699.564919	1.591074869	HexCer 34:1;O2	LMSP0501AA03	M-H	M	1	0	1
698.5565059	715.559834	0.877716876	HexCer 34:1;O3	LMSP05010068	M-oh	M	2	0.867329968	3.734659937
714.5552464	715.559834	3.790599846	HexCer 34:1;O3	LMSP05010068	M-H	M	2	0.867329968	3.734659937
726.5783302	731.554749	0.95062944	HexCer 34:1;O4	LMSP05010042	M+Dan-H	M-Hex	2	0.419677945	2.839355889
714.5552464	731.554749	4.370687645	HexCer 34:1;O4	LMSP05010042	M-oh	M	2	0.419677945	2.839355889
644.5008375	697.549269	0.978236077	HexCer 34:2;O2	LMSP05010088	M-2(H2O)	M-NH3	1	0	1
718.53926	713.580569	3.80483164	HexCer 35:1;O2	LMSP0501AA47	M+Na-2h	M-NH2	3	0.409400912	4.228202736
717.5252354	713.580569	4.883163782	HexCer 35:1;O2	LMSP0501AA47	M+Na-2h	M-NH3	3	0.409400912	4.228202736
698.5565059	713.580569	1.629893438	HexCer 35:1;O2	LMSP0501AA47	M-Ch3	M	3	0.409400912	4.228202736
716.520961	711.564919	0.092844512	HexCer 35:2;O2	LMSP05010090	M+Na-2h	M-NH2	1	0	1
748.5309881	727.559834	4.873684886	HexCer 35:2;O3	LMSP05010049	M+Na-2h	M	1	0	1
764.5262514	743.554749	4.300380094	HexCer 35:2;O4	LMSP05010099	M+Na-2h	M	1	0	1
673.5272922	709.549269	1.094760989	HexCer 35:3;O2	LMSP05010091	M-2(H2O)	M	1	0	1
750.5395369	729.611869	3.026340742	HexCer 36:0;O2	LMSP0501AA19	M+K-2h	M-NH2	2	0.930857352	3.861714704
749.5303874	729.611869	4.841648516	HexCer 36:0;O2	LMSP0501AA19	M+K-2h	M-NH3	2	0.930857352	3.861714704
700.5646986	825.669384	0.559526984	HexCer 36:1;O	LMSP05010056	M+K-2h	M-Hex	1	0	1
731.5412006	727.596219	4.355787193	HexCer 36:1;O2	LMSP0501AA05	M+Na-2h	M-NH3	2	0.513464857	3.026929715
747.5169635	727.596219	1.795488252	HexCer 36:1;O2	LMSP0501AA05	M+K-2h	M-NH3	2	0.513464857	3.026929715
725.5586596	743.591134	1.848748708	HexCer 36:1;O3	LMSP05010060	M-H	M-NH3	1	0	1
754.6102607	759.586049	0.085428439	HexCer 36:1;O4	LMSP05010043	M+Dan-H	M-Hex	2	0.407769019	2.815538037
725.5586596	759.586049	2.448321871	HexCer 36:1;O4	LMSP05010043	M-oh	M-NH3	2	0.407769019	2.815538037
746.5126891	725.580569	3.092948898	HexCer 36:2;O2	LMSP0501AA27	M+K-2h	M-NH2	1	0	1
762.5034686	741.575484	2.5504642	HexCer 36:2;O3	LMSP05010040	M+K-2h	M-NH2	2	0.551004705	3.102009411
725.5586596	741.575484	2.561668858	HexCer 36:2;O3	LMSP05010040	M-	M-NH2	2	0.551004705	3.102009411
703.5385208	739.559834	0.153046365	HexCer 36:3;O3	LMSP05010171	M-2(H2O)	M	1	0	1
796.5918803	775.617349	0.217462723	HexCer 37:0;O4	LMSP05010085	M+Na-2h	M	1	0	1
745.5618075	741.611869	2.410376313	HexCer 37:1;O2	LMSP0501AA48	M+Na-2h	M-NH3	1	0	1
725.5586596	757.606784	1.748550042	HexCer 37:1;O3	LMSP05010059	M-Ch3	M-NH3	1	0	1
744.5549	739.596219	3.657482335	HexCer 37:2;O2	LMSP0501AA60	M+Na-2h	M-NH2	1	0	1
630.4848722	755.591134	2.697697058	HexCer 37:2;O3	LMSP05010051	M+K-2h	M-Hex	1	0	1
755.5636509	771.586049	4.761684176	HexCer 37:2;O4	LMSP05010097	M-	M-NH2	2	0.496066904	2.992133808
718.53926	771.586049	1.24432403	HexCer 37:2;O4	LMSP05010097	M-2(H2O)	M-NH3	2	0.496066904	2.992133808
778.5714674	757.643169	2.082120208	HexCer 38:0;O2	LMSP0501AA20	M+K-2h	M-NH2	1	0	1
794.5667308	773.638084	1.588826938	HexCer 38:0;O3	LMSP05010076	M+K-2h	M-NH2	1	0	1
758.5688568	753.611869	1.342711613	HexCer 38:2;O2	LMSP0501AA34	M+Na-2h	M-NH2	6	0.275427734	7.652566401
774.5447458	753.611869	3.981987126	HexCer 38:2;O2	LMSP0501AA34	M+K-2h	M-NH2	6	0.275427734	7.652566401
700.5646986	753.611869	0.767935774	HexCer 38:2;O2	LMSP0501AA34	M-2(H2O)	M-NH3	6	0.275427734	7.652566401
773.530595	753.611869	4.411893843	HexCer 38:2;O2	LMSP0501AA34	M+K-2h	M-NH3	6	0.275427734	7.652566401
774.5884957	753.611869	2.556657469	HexCer 38:2;O2	LMSP0501AA34	M+Na-2h	M	6	0.275427734	7.652566401
910.6878569	753.611869	1.475638896	HexCer 38:2;O2	LMSP0501AA34	M+Dan-H	M	6	0.275427734	7.652566401
644.5008375	769.606784	2.238910943	HexCer 38:2;O3	LMSP05010052	M+K-2h	M-Hex	2	0.505657685	3.011315371
790.539883	769.606784	4.187917129	HexCer 38:2;O3	LMSP05010052	M+K-2h	M-NH2	2	0.505657685	3.011315371
756.5505578	751.596219	2.178188382	HexCer 38:3;O2	LMSP0501AA35	M+Na-2h	M-NH2	3	0.394343747	4.18303124
771.5171712	751.596219	1.461853414	HexCer 38:3;O2	LMSP0501AA35	M+K-2h	M-NH3	3	0.394343747	4.18303124
788.5410845	751.596219	4.968826959	HexCer 38:3;O2	LMSP0501AA35	M+K-2h	M	3	0.394343747	4.18303124
772.5848221	767.627519	1.728905918	HexCer 39:2;O2	LMSP0501AA36	M+Na-2h	M-NH2	1	0	1
783.6367154	817.664299	2.036908727	HexCer 40:0;O4	LMSP05010078	M-oh	M-NH3	1	0	1
783.6367154	799.653734	2.132757254	HexCer 40:1;O3	LMSP05010062	M-	M-NH2	1	0	1
729.6034629	781.643169	0.278833201	HexCer 40:2;O2	LMSP0501AA37	M-2(H2O)	M-NH2	2	0.846242591	3.692485183
728.5966292	781.643169	1.547087866	HexCer 40:2;O2	LMSP0501AA37	M-2(H2O)	M-NH3	2	0.846242591	3.692485183
672.5375682	797.638084	4.648256526	HexCer 40:2;O3	LMSP05010055	M+K-2h	M-Hex	1	0	1
670.5193442	795.622434	1.424779797	HexCer 40:3;O3	LMSP05010157	M+K-2h	M-Hex	1	0	1
798.6569551	831.679949	1.887598008	HexCer 41:0;O4	LMSP05010082	M-oh	M-NH2	2	0.995443161	3.990886322
797.6526807	831.679949	2.381660772	HexCer 41:0;O4	LMSP05010082	M-oh	M-NH3	2	0.995443161	3.990886322
797.6526807	813.669384	2.483489299	HexCer 41:1;O3	LMSP05010187	M-	M-NH2	2	0.862464716	3.724929431
795.6343817	813.669384	1.417303863	HexCer 41:1;O3	LMSP05010187	M-H	M-NH3	2	0.862464716	3.724929431
795.6343817	811.653734	0.77404389	HexCer 41:2;O3	LMSP05010109	M-	M-NH2	1	0	1
795.6343817	827.685034	1.453713462	HexCer 42:1;O3	LMSP05010063	M-Ch3	M-NH3	1	0	1
700.5646986	825.669384	0.559526984	HexCer 42:2;O3	LMSP05010067	M+K-2h	M-Hex	1	0	1
862.6770093	841.700684	1.93097435	HexCer 43:1;O3	LMSP05010189	M+Na-2h	M	1	0	1
907.5927893	887.669779	1.080786153	HexCer 43:2;O6	LMSP05010138	M+K-2h	M-NH3	1	0	1
744.5549	869.659214	0.10417875	HexCer 43:3;O5	LMSP05010137	M+K-2h	M-Hex	1	0	1
862.6770093	863.685034	0.839073284	HexCer 45:4;O3	LMSP05010177	M-H	M	2	0.875765072	3.751530145
863.6861588	863.685034	1.302330985	HexCer 45:4;O3	LMSP05010177	M-	M	2	0.875765072	3.751530145
752.5968368	877.700684	0.428652504	HexCer 46:4;O3	LMSP05010173	M+K-2h	M-Hex	2	-0.152655832	1.694688336
862.6770093	877.700684	0.882641575	HexCer 46:4;O3	LMSP05010173	M-Ch3	M	2	-0.152655832	1.694688336
912.6900931	891.716334	1.055154632	HexCer 47:4;O3	LMSP05010176	M+Na-2h	M	1	0	1
893.5686225	753.515602	3.277411452	IPC 32:0;O2	LMSP03030156	M+Dan-H	M-NH3	2	-0.29888969	1.40222062
774.4916876	753.515602	1.838783458	IPC 32:0;O2	LMSP03030156	M+Na-2h	M	2	-0.29888969	1.40222062
772.4753604	751.499952	0.942601498	IPC 32:1;O2	LMSP03030150	M+Na-2h	M	1	0	1
879.5490358	781.546902	1.876934191	IPC 34:0;O2	LMSP03030006	M+Dan-H	M-N(CH3)3	4	0.460472561	5.841890243
765.5256507	781.546902	3.233624868	IPC 34:0;O2	LMSP03030006	M-	M-NH2	4	0.460472561	5.841890243
747.5169635	781.546902	0.882082348	IPC 34:0;O2	LMSP03030006	M-oh	M-NH3	4	0.460472561	5.841890243
802.5201817	781.546902	1.817257826	IPC 34:0;O2	LMSP03030006	M+Na-2h	M	4	0.460472561	5.841890243
818.4708836	797.541817	1.01478396	IPC 34:0;O3	LMSP03030012	M+K-2h	M-NH2	1	0	1
746.5126891	779.531252	3.670385316	IPC 34:1;O2	LMSP03030151	M-oh	M-NH2	3	0.676382188	5.029146563
762.5034686	779.531252	2.256947193	IPC 34:1;O2	LMSP03030151	M-H	M-NH2	3	0.676382188	5.029146563
762.5034686	779.531252	1.583411635	IPC 34:1;O2	LMSP03030151	M-	M-NH3	3	0.676382188	5.029146563
895.5852203	809.578202	4.22149108	IPC 36:0;O2	LMSP03030007	M+Dan-H	M-CN(CH3)3	5	0.345871196	6.729355981
738.5077448	809.578202	3.757597095	IPC 36:0;O2	LMSP03030007	M-	M-CN(CH3)3	5	0.345871196	6.729355981
776.5531684	809.578202	4.458514701	IPC 36:0;O2	LMSP03030007	M-oh	M-NH2	5	0.345871196	6.729355981
792.5484318	809.578202	4.627337734	IPC 36:0;O2	LMSP03030007	M-H	M-NH2	5	0.345871196	6.729355981
792.5484318	809.578202	3.978796905	IPC 36:0;O2	LMSP03030007	M-	M-NH3	5	0.345871196	6.729355981
773.530595	825.573117	3.146770428	IPC 36:0;O3	LMSP03030013	M-2(H2O)	M-NH2	3	0.727947912	5.183843737
792.5484318	825.573117	3.950210155	IPC 36:0;O3	LMSP03030013	M-oh	M-NH2	3	0.727947912	5.183843737
789.550234	825.573117	2.03862834	IPC 36:0;O3	LMSP03030013	M-2(H2O)	M	3	0.727947912	5.183843737
810.5276213	841.568032	1.441849789	IPC 36:0;O4	LMSP03030037	M-Ch3	M-NH2	2	0.447969049	2.895938099
809.516919	841.568032	1.977121111	IPC 36:0;O4	LMSP03030037	M-Ch3	M-NH3	2	0.447969049	2.895938099
893.5686225	807.562552	3.058303282	IPC 36:1;O2	LMSP03030154	M+Dan-H	M-CN(CH3)3	7	0.436887525	10.05821268
879.5490358	807.562552	1.816394297	IPC 36:1;O2	LMSP03030154	M+Dan-H	M-Cho	7	0.436887525	10.05821268
774.5447458	807.562552	4.479985473	IPC 36:1;O2	LMSP03030154	M-oh	M-NH2	7	0.436887525	10.05821268
790.539883	807.562552	4.154537607	IPC 36:1;O2	LMSP03030154	M-H	M-NH2	7	0.436887525	10.05821268
773.530595	807.562552	3.353114838	IPC 36:1;O2	LMSP03030154	M-oh	M-NH3	7	0.436887525	10.05821268
790.539883	807.562552	4.804685753	IPC 36:1;O2	LMSP03030154	M-	M-NH3	7	0.436887525	10.05821268
964.6378089	807.562552	2.282261868	IPC 36:1;O2	LMSP03030154	M+Dan-H	M	7	0.436887525	10.05821268
749.5303874	837.609502	3.480532706	IPC 38:0;O2	LMSP03030008	M-oh	M-CN(CH3)3	4	0.746494094	6.985976374
765.5256507	837.609502	3.643705616	IPC 38:0;O2	LMSP03030008	M-H	M-CN(CH3)3	4	0.746494094	6.985976374
766.5348002	837.609502	1.435625281	IPC 38:0;O2	LMSP03030008	M-	M-CN(CH3)3	4	0.746494094	6.985976374
858.586785	837.609502	3.083772301	IPC 38:0;O2	LMSP03030008	M+Na-2h	M	4	0.746494094	6.985976374
746.5126891	853.604417	3.481015514	IPC 38:0;O3	LMSP03030014	M-2(H2O)	M-CN(CH3)3	2	0.813372369	3.626744738
765.5256507	853.604417	3.007246676	IPC 38:0;O3	LMSP03030014	M-oh	M-CN(CH3)3	2	0.813372369	3.626744738
762.5034686	869.599332	1.338695208	IPC 38:0;O4	LMSP03030038	M-2(H2O)	M-CN(CH3)3	4	0.449158751	5.796635006
809.516919	869.599332	1.85567257	IPC 38:0;O4	LMSP03030038	M-H	M-N(CH3)3	4	0.449158751	5.796635006
810.5276213	869.599332	2.05685848	IPC 38:0;O4	LMSP03030038	M-	M-N(CH3)3	4	0.449158751	5.796635006
837.5498194	869.599332	0.072962998	IPC 38:0;O4	LMSP03030038	M-Ch3	M-NH3	4	0.449158751	5.796635006
794.5667308	865.640802	0.660719148	IPC 40:0;O2	LMSP03030009	M-	M-CN(CH3)3	2	0.488094069	2.976188138
765.5256507	865.640802	3.583405997	IPC 40:0;O2	LMSP03030009	M-Ch3	M-Cho	2	0.488094069	2.976188138
774.5447458	881.635717	4.228616052	IPC 40:0;O3	LMSP03030015	M-2(H2O)	M-CN(CH3)3	1	0	1
790.539883	897.630632	4.400780684	IPC 40:0;O4	LMSP03030039	M-2(H2O)	M-CN(CH3)3	5	0.57130539	7.856526948
837.5498194	897.630632	0.01477063	IPC 40:0;O4	LMSP03030039	M-H	M-N(CH3)3	5	0.57130539	7.856526948
859.5276828	897.630632	4.623139403	IPC 40:0;O4	LMSP03030039	M+Na-2h	M-N(CH3)3	5	0.57130539	7.856526948
833.5140513	897.630632	2.374411663	IPC 40:0;O4	LMSP03030039	M+Na-2h	M-Cho	5	0.57130539	7.856526948
812.5372999	897.630632	4.65977432	IPC 40:0;O4	LMSP03030039	M-	M-Cho	5	0.57130539	7.856526948
792.5484318	863.625152	3.729576927	IPC 40:1;O2	LMSP03030001	M-	M-CN(CH3)3	2	0.569202198	3.138404396
884.5955414	863.625152	4.991271609	IPC 40:1;O2	LMSP03030001	M+Na-2h	M	2	0.569202198	3.138404396
814.5719817	909.667017	0.369353189	IPC 42:0;O3	LMSP03030016	M-2(H2O)	M-N(CH3)3	1	0	1
861.550857	925.661932	3.645297418	IPC 42:0;O4	LMSP03030040	M+Na-2h	M-Cho	1	0	1
887.5986143	937.698317	0.963380002	IPC 44:0;O3	LMSP03030017	M+Na-2h	M-CN(CH3)3	1	0	1
715.5069364	748.525438	3.904256706	LBPA 34:1	LMGP04100002	M-oh	M-NH2	2	0.741653287	3.483306575
747.5169635	748.525438	1.569084899	LBPA 34:1	LMGP04100002	M-H	M	2	0.741653287	3.483306575
783.4610412	746.509788	3.554080537	LBPA 34:2	LMGP04100004	M+K-2h	M	2	0.431526179	2.863052358
746.5126891	746.509788	3.886230742	LBPA 34:2	LMGP04100004	M-	M	2	0.431526179	2.863052358
773.530595	774.541088	4.122394677	LBPA 36:2	LMGP04100003	M-H	M	3	0.567350061	4.702050182
811.4889525	774.541088	0.949549164	LBPA 36:2	LMGP04100003	M+K-2h	M	3	0.567350061	4.702050182
774.5447458	774.541088	4.72253505	LBPA 36:2	LMGP04100003	M-	M	3	0.567350061	4.702050182
838.4281706	818.509788	4.481685254	LBPA 40:8	LMGP04100001	M+K-2h	M-NH3	1	0	1
650.4046059	509.348142	3.753985116	LPC 17:0	LMGP01050024	M+Dan-H	M-NH2	2	0	2
664.4205711	523.363792	3.051051248	LPC 18:0	LMGP01050026	M+Dan-H	M-NH2	2	0	2
678.4365364	537.379442	2.384785399	LPC 19:0	LMGP01050041	M+Dan-H	M-NH2	2	0	2
641.3361272	543.332492	0.063522022	LPC 20:4	LMGP01050048	M+Dan-H	M-N(CH3)3	1	0	1
641.3361272	569.348142	0.060724847	LPC 22:5	LMGP01050142	M+Dan-H	M-Cho	1	0	1
587.2534128	567.332492	1.991865363	LPC 22:6	LMGP01050056	M+K-2h	M-NH3	1	0	1
573.3336575	607.457692	1.423613822	LPC 24:0	LMGP01050057	M+K-2h	M-CN(CH3)3	1	0	1
650.4046059	509.348142	3.753985116	LPC O-17:1;O	LMGP01060043	M+Dan-H	M-NH2	1	0	1
557.3405262	537.415827	4.927845842	LPC O-20:0	LMGP01060041	M+K-2h	M-NH3	1	0	1
650.4046059	509.348142	3.753985116	LPE 20:0	LMGP02050012	M+Dan-H	M-NH2	1	0	1
641.3361272	501.285542	0.068471112	LPE 20:4	LMGP02050009	M+Dan-H	M-NH3	1	0	1
664.4205711	523.363792	3.051051248	LPE 21:0	LMGP02050026	M+Dan-H	M-NH2	1	0	1
678.4365364	537.379442	2.384785399	LPE 22:0	LMGP02050025	M+Dan-H	M-NH2	1	0	1
574.3411813	553.410742	1.017983255	LPE O-23:0;O	LMGP02060025	M+K-2h	M-NH2	2	0.975986647	3.951973294
573.3336575	553.410742	1.56230261	LPE O-23:0;O	LMGP02060025	M+K-2h	M-NH3	2	0.975986647	3.951973294
724.5015297	567.426392	3.458175037	LPE O-24:0;O	LMGP02060027	M+Dan-H	M	1	0	1
602.3699797	581.442042	3.333439946	LPE O-25:0;O	LMGP02060028	M+K-2h	M-NH2	1	0	1
632.4641703	633.473342	2.954668145	LPE O-29:2;O	LMGP02060036	M-H	M	1	0	1
553.181675	516.233568	0.954948163	LPI 12:0	LMGP06050007	M+K-2h	M	1	0	1
701.3434855	544.264868	2.788070575	LPI 14:0	LMGP06050008	M+Dan-H	M	1	0	1
567.3032484	600.327468	4.656702918	LPI 18:0	LMGP06050004	M-oh	M-NH2	4	0.299867744	5.199470977
621.2562732	600.327468	1.783576824	LPI 18:0	LMGP06050004	M+K-2h	M-NH2	4	0.299867744	5.199470977
599.3231157	600.327468	4.910160077	LPI 18:0	LMGP06050004	M-H	M	4	0.299867744	5.199470977
600.3273901	600.327468	0.129762926	LPI 18:0	LMGP06050004	M-	M	4	0.299867744	5.199470977
581.3095534	598.311818	0.727702451	LPI 18:1	LMGP06050005	M-oh	M	3	0.425690083	4.27707025
619.2867254	598.311818	0.3466184	LPI 18:1	LMGP06050005	M+Na-2h	M	3	0.425690083	4.27707025
598.3138807	598.311818	3.447493845	LPI 18:1	LMGP06050005	M-	M	3	0.425690083	4.27707025
579.2961295	596.296168	4.463386751	LPI 18:2	LMGP06050010	M-oh	M	1	0	1
599.3231157	614.343118	4.716753045	LPI 19:0	LMGP06050027	M-Ch3	M	1	0	1
769.4172012	628.358768	0.091192468	LPI 20:0	LMGP06050011	M+Dan-H	M-NH2	1	0	1
569.2623544	622.311818	2.755066842	LPI 20:3	LMGP06050021	M-2(H2O)	M-NH3	2	0.961966547	3.923933094
641.3361272	622.311818	0.052407135	LPI 20:3	LMGP06050021	M+Dan-H	M-C4H10O5	2	0.961966547	3.923933094
619.2867254	620.296168	3.454191005	LPI 20:4	LMGP06050006	M-H	M	1	0	1
601.2780382	618.280518	0.356115196	LPI 20:5	LMGP06050026	M-oh	M	1	0	1
576.2240727	556.301253	1.382086649	LPI O-16:1	LMGP06070003	M+K-2h	M-NH3	1	0	1
554.2964308	586.348203	3.962035614	LPI O-18:0	LMGP06060002	M-Ch3	M-NH3	1	0	1
567.3032484	584.332553	4.715648022	LPI O-18:1	LMGP06070002	M-	M-NH3	1	0	1
633.2927088	612.363853	1.665816484	LPI O-20:1	LMGP06070001	M+K-2h	M-NH2	2	0.991918388	3.983836775
632.2884341	612.363853	4.13177907	LPI O-20:1	LMGP06070001	M+K-2h	M-NH3	2	0.991918388	3.983836775
579.2961295	734.348993	3.622123385	LPIM1 16:0	LMGP15040001	M-oh	M-C4H10O5	1	0	1
766.3292778	762.380293	1.093786906	LPIM1 18:0	LMGP15040003	M+Na-2h	M-NH3	1	0	1
764.3109786	760.364643	2.387390516	LPIM1 18:1	LMGP15040004	M+Na-2h	M-NH3	1	0	1
619.2867254	758.348993	2.827484608	LPIM1 18:2	LMGP15040005	M-H	M-C4H10O5	1	0	1
619.2867254	772.364643	2.84091238	LPIM1 19:2	LMGP15040008	M-Ch3	M-C4H10O5	1	0	1
600.3273901	579.353622	1.608519741	LPS 22:1	LMGP03050023	M+Na-2h	M	1	0	1
598.3138807	577.337972	2.093541304	LPS 22:2	LMGP03050024	M+Na-2h	M	1	0	1
556.3049798	573.306672	1.757897245	LPS 22:4	LMGP03050014	M-oh	M	1	0	1
573.3336575	623.416222	2.265698497	LPS O-25:1;O	LMGP03060025	M+K-2h	M-Serine	1	0	1
645.4466105	679.478822	4.359840163	LPS O-29:1;O	LMGP03060029	M-oh	M-NH3	1	0	1
647.4649095	700.51255	0.155019626	MGDG 30:1	LMGL05010050	M-2(H2O)	M-NH3	2	0.661449361	3.322898722
721.4838315	700.51255	4.880048824	MGDG 30:1	LMGL05010050	M+Na-2h	M	2	0.661449361	3.322898722
674.4876905	726.5282	0.805750365	MGDG 32:2	LMGL05010051	M-2(H2O)	M-NH2	2	0.984686414	3.969372828
673.4834161	726.5282	4.081392416	MGDG 32:2	LMGL05010051	M-2(H2O)	M-NH3	2	0.984686414	3.969372828
704.5379201	756.57515	3.560963434	MGDG 34:1	LMGL05010025	M-2(H2O)	M-NH2	1	0	1
723.5167558	754.5595	1.484436952	MGDG 34:2	LMGL05010026	M-Ch3	M-NH2	8	0.719130036	13.75304029
737.5327211	754.5595	1.000347632	MGDG 34:2	LMGL05010026	M-H	M-NH2	8	0.719130036	13.75304029
701.5119995	754.5595	0.329530912	MGDG 34:2	LMGL05010026	M-2(H2O)	M-NH3	8	0.719130036	13.75304029
722.5124815	754.5595	3.221159508	MGDG 34:2	LMGL05010026	M-Ch3	M-NH3	8	0.719130036	13.75304029
736.5235716	754.5595	2.755629557	MGDG 34:2	LMGL05010026	M-H	M-NH3	8	0.719130036	13.75304029
774.4851847	754.5595	4.81579668	MGDG 34:2	LMGL05010026	M+K-2h	M-NH3	8	0.719130036	13.75304029
737.5327211	754.5595	0.304523532	MGDG 34:2	LMGL05010026	M-	M-NH3	8	0.719130036	13.75304029
718.53926	754.5595	1.272256244	MGDG 34:2	LMGL05010026	M-2(H2O)	M	8	0.719130036	13.75304029
700.5013221	752.54385	3.460079673	MGDG 34:3	LMGL05010056	M-2(H2O)	M-NH2	4	0.862037348	7.44814939
736.5235716	752.54385	2.065426408	MGDG 34:3	LMGL05010056	M-	M-NH2	4	0.862037348	7.44814939
699.4970477	752.54385	1.258139069	MGDG 34:3	LMGL05010056	M-2(H2O)	M-NH3	4	0.862037348	7.44814939
716.520961	752.54385	2.244399295	MGDG 34:3	LMGL05010056	M-2(H2O)	M	4	0.862037348	7.44814939
887.5547383	746.4969	0.720236784	MGDG 34:6	LMGL05010019	M+Dan-H	M-NH2	2	0.929034637	3.858069273
886.5504639	746.4969	4.03617534	MGDG 34:6	LMGL05010019	M+Dan-H	M-NH3	2	0.929034637	3.858069273
749.4393112	744.48125	2.801027757	MGDG 34:7	LMGL05010058	M+Na-2h	M-NH2	1	0	1
915.5161851	774.45543	3.0721025	MGDG 34:8;O2	LMGL05010035	M+Dan-H	M-NH2	1	0	1
749.4393112	766.4656	0.345327441	MGDG 36:10	LMGL05010012	M-H	M-NH2	4	-0.036695691	3.853217236
732.4382224	766.4656	2.441769641	MGDG 36:10	LMGL05010012	M-oh	M-NH3	4	-0.036695691	3.853217236
749.4393112	766.4656	0.339686998	MGDG 36:10	LMGL05010012	M-	M-NH3	4	-0.036695691	3.853217236
923.5465178	766.4656	4.980989969	MGDG 36:10	LMGL05010012	M+Dan-H	M	4	-0.036695691	3.853217236
751.5486864	782.5908	0.625547953	MGDG 36:2	LMGL05010021	M-Ch3	M-NH2	3	0.27760198	3.832805941
803.5174481	782.5908	4.124616476	MGDG 36:2	LMGL05010021	M+K-2h	M-NH2	3	0.27760198	3.832805941
750.5395369	782.5908	2.317956776	MGDG 36:2	LMGL05010021	M-Ch3	M-NH3	3	0.27760198	3.832805941
747.5169635	778.5595	1.171945352	MGDG 36:4	LMGL05010023	M-Ch3	M-NH2	4	0.860304068	7.441216272
725.5155544	778.5595	4.885243847	MGDG 36:4	LMGL05010023	M-2(H2O)	M-NH3	4	0.860304068	7.441216272
746.5126891	778.5595	3.38859345	MGDG 36:4	LMGL05010023	M-Ch3	M-NH3	4	0.860304068	7.441216272
742.5394677	778.5595	1.499768137	MGDG 36:4	LMGL05010023	M-2(H2O)	M	4	0.860304068	7.441216272
724.5015297	776.54385	3.085711634	MGDG 36:5	LMGL05010024	M-2(H2O)	M-NH2	3	0.400485431	4.201456293
797.4722442	776.54385	1.90814006	MGDG 36:5	LMGL05010024	M+K-2h	M-NH2	3	0.400485431	4.201456293
740.5211687	776.54385	1.907608563	MGDG 36:5	LMGL05010024	M-2(H2O)	M	3	0.400485431	4.201456293
721.4838315	774.5282	4.364691282	MGDG 36:6	LMGL05010001	M-2(H2O)	M-NH3	2	0.650707915	3.301415829
738.5077448	774.5282	0.961591088	MGDG 36:6	LMGL05010001	M-2(H2O)	M	2	0.650707915	3.301415829
793.463781	788.507465	0.431335391	MGDG 36:7;O	LMGL05010039	M+Na-2h	M-NH2	1	0	1
943.5460376	802.48673	1.160981519	MGDG 36:8;O2	LMGL05010034	M+Dan-H	M-NH2	2	-0.005652358	1.988695283
749.4393112	802.48673	0.411668304	MGDG 36:8;O2	LMGL05010034	M-2(H2O)	M-NH3	2	-0.005652358	1.988695283
909.5415221	768.48125	2.467368473	MGDG 36:9	LMGL05010011	M+Dan-H	M-NH2	1	0	1
762.5034686	798.5282	4.42243933	MGDG 38:8	LMGL05010013	M-2(H2O)	M	1	0	1
869.5013131	943.599727	2.13502885	MIPC 34:0;O2	LMSP03030060	M-Ch3	M-N(CH3)3	3	0.487291187	4.461873561
909.5671548	943.599727	3.52175341	MIPC 34:0;O2	LMSP03030060	M-oh	M-NH3	3	0.487291187	4.461873561
925.5652884	943.599727	0.624682197	MIPC 34:0;O2	LMSP03030060	M-H	M-NH3	3	0.487291187	4.461873561
925.5652884	959.594642	0.108847621	MIPC 34:0;O3	LMSP03030054	M-oh	M-NH3	2	-0.01050733	1.97898534
979.5144746	959.594642	2.311703962	MIPC 34:0;O3	LMSP03030054	M+K-2h	M-NH3	2	-0.01050733	1.97898534
941.4674376	975.589557	2.849462473	MIPC 34:0;O4	LMSP03030072	M+K-2h	M-CN(CH3)3	3	0.274496449	3.823489348
927.451894	975.589557	2.95857808	MIPC 34:0;O4	LMSP03030072	M+K-2h	M-Cho	3	0.274496449	3.823489348
923.5465178	975.589557	3.193108663	MIPC 34:0;O4	LMSP03030072	M-2(H2O)	M-NH2	3	0.274496449	3.823489348
933.5344189	971.631027	2.255205211	MIPC 36:0;O2	LMSP03030061	M+Na-2h	M-N(CH3)3	6	0.241899439	7.451396632
954.602241	971.631027	2.842553254	MIPC 36:0;O2	LMSP03030061	M-H	M-NH2	6	0.241899439	7.451396632
939.5790037	971.631027	2.649317832	MIPC 36:0;O2	LMSP03030061	M-Ch3	M-NH3	6	0.241899439	7.451396632
953.5979666	971.631027	0.811782384	MIPC 36:0;O2	LMSP03030061	M-H	M-NH3	6	0.241899439	7.451396632
975.5771723	971.631027	2.064150553	MIPC 36:0;O2	LMSP03030061	M+Na-2h	M-NH3	6	0.241899439	7.451396632
954.602241	971.631027	2.30218074	MIPC 36:0;O2	LMSP03030061	M-	M-NH3	6	0.241899439	7.451396632
954.602241	987.625942	2.305437959	MIPC 36:0;O3	LMSP03030055	M-oh	M-NH2	2	0.962077537	3.924155074
953.5979666	987.625942	1.289710907	MIPC 36:0;O3	LMSP03030055	M-oh	M-NH3	2	0.962077537	3.924155074
951.5793163	1003.620857	1.61082521	MIPC 36:0;O4	LMSP03030073	M-2(H2O)	M-NH2	1	0	1
911.5818461	999.662327	4.283039972	MIPC 38:0;O2	LMSP03030062	M-oh	M-CN(CH3)3	5	0.560480377	7.802401883
949.563355	999.662327	0.172729711	MIPC 38:0;O2	LMSP03030062	M+Na-2h	M-CN(CH3)3	5	0.560480377	7.802401883
925.5652884	999.662327	0.639475925	MIPC 38:0;O2	LMSP03030062	M-Ch3	M-N(CH3)3	5	0.560480377	7.802401883
939.5790037	999.662327	2.524821523	MIPC 38:0;O2	LMSP03030062	M-H	M-N(CH3)3	5	0.560480377	7.802401883
961.5644648	999.662327	0.937433532	MIPC 38:0;O2	LMSP03030062	M+Na-2h	M-N(CH3)3	5	0.560480377	7.802401883
939.5790037	1015.657242	2.00753423	MIPC 38:0;O3	LMSP03030056	M-oh	M-N(CH3)3	1	0	1
953.5979666	1027.693627	0.719030498	MIPC 40:0;O2	LMSP03030063	M-Ch3	M-N(CH3)3	1	0	1
1180.73028	1143.777357	3.779918026	MIPC 46:0;O4	LMSP03030095	M+K-2h	M	1	0	1
988.7329446	1003.760522	4.659863525	NAPE 34:1	LMGP02011263	M-Ch3	M	1	0	1
1151.700679	1152.713163	4.497665527	NeuAcHex2Cer 34:1;O2	LMSP0601AJ01	M-H	M	1	0	1
1179.73791	1180.744463	0.632935476	NeuAcHex2Cer 36:1;O2	LMSP0601AJ02	M-H	M	1	0	1
828.6047544	990.660338	2.786187981	NeuAcHexCer 34:1;O2	LMSP0601AA01	M-	M-Hex	1	0	1
966.6480771	1018.691638	3.57012433	NeuAcHexCer 36:1;O2	LMSP0601AA02	M-2(H2O)	M-NH2	1	0	1
989.7420941	1130.816838	2.98856916	NeuAcHexCer 44:1;O2	LMSP0601AA06	M+Na-2h	M-Hex	1	0	1
569.2623544	564.306338	0.071688129	PA 24:2;O2	LMGP20070005	M+Na-2h	M-NH2	2	-0.069649288	1.860701424
584.2294976	564.306338	1.964700664	PA 24:2;O2	LMGP20070005	M+K-2h	M-NH3	2	-0.069649288	1.860701424
579.2961295	580.301253	3.750645239	PA 24:2;O3	LMGP20070007	M-H	M	2	0.879153768	3.758307536
601.2780382	580.301253	3.593257231	PA 24:2;O3	LMGP20070007	M+Na-2h	M	2	0.879153768	3.758307536
582.2106622	562.290688	3.693259343	PA 24:3;O2	LMGP20070006	M+K-2h	M-NH3	1	0	1
611.2622806	590.285603	3.350184161	PA 25:4;O3	LMGP20070026	M+Na-2h	M	1	0	1
599.3231157	578.394758	2.624877774	PA 27:0	LMGP10010045	M+K-2h	M-NH2	1	0	1
597.3096918	576.379108	1.2281961	PA 27:1	LMGP10010046	M+K-2h	M-NH2	1	0	1
573.3336575	590.358373	2.21654093	PA 27:2;O	LMGP20070023	M-H	M-NH2	3	0.975986647	5.927959941
574.3411813	590.358373	2.595642807	PA 27:2;O	LMGP20070023	M-	M-NH2	3	0.975986647	5.927959941
573.3336575	590.358373	3.105894295	PA 27:2;O	LMGP20070023	M-	M-NH3	3	0.975986647	5.927959941
573.3336575	606.353288	2.957930843	PA 27:2;O2	LMGP20070024	M-oh	M-NH2	3	-0.004693568	2.985919297
626.2731733	606.353288	3.571458043	PA 27:2;O2	LMGP20070024	M+K-2h	M-NH3	3	-0.004693568	2.985919297
605.3438869	606.353288	3.465173379	PA 27:2;O2	LMGP20070024	M-H	M	3	-0.004693568	2.985919297
605.3438869	620.368938	3.467484134	PA 28:2;O2	LMGP20070001	M-Ch3	M	2	-0.01915083	1.961698339
657.3182648	620.368938	1.171635984	PA 28:2;O2	LMGP20070001	M+K-2h	M	2	-0.01915083	1.961698339
654.2724052	634.348203	3.391352117	PA 28:3;O3	LMGP20070004	M+K-2h	M-NH3	1	0	1
647.4649095	648.473008	1.231381667	PA 32:0	LMGP10010012	M-H	M	1	0	1
650.4046059	646.457358	1.396904863	PA 32:1	LMGP10010019	M+Na-2h	M-NH3	1	0	1
658.316846	638.394758	0.058083305	PA 32:5	LMGP10010061	M+K-2h	M-NH3	1	0	1
647.4649095	662.488658	1.280803628	PA 33:0	LMGP10010062	M-Ch3	M	1	0	1
664.4205711	660.473008	0.889915856	PA 33:1	LMGP10010081	M+Na-2h	M-NH3	1	0	1
678.4365364	674.488658	0.403997455	PA 34:1	LMGP10010007	M+Na-2h	M-NH3	4	0.389800494	5.559201977
673.4834161	674.488658	3.051411589	PA 34:1	LMGP10010007	M-H	M	4	0.389800494	5.559201977
695.4653248	674.488658	2.916001479	PA 34:1	LMGP10010007	M+Na-2h	M	4	0.389800494	5.559201977
674.4876905	674.488658	1.434377387	PA 34:1	LMGP10010007	M-	M	4	0.389800494	5.559201977
671.4651171	672.473008	0.878624238	PA 34:2	LMGP10010023	M-H	M	1	0	1
650.4046059	668.441708	4.86662331	PA 34:4	LMGP10010065	M-H	M-NH3	1	0	1
650.4046059	666.426058	4.093611438	PA 34:5	LMGP10010129	M-	M-NH2	1	0	1
673.4834161	688.504308	2.91667446	PA 35:1	LMGP10010087	M-Ch3	M	2	0.822568003	3.645136005
687.4945063	688.504308	3.633536262	PA 35:1	LMGP10010087	M-H	M	2	0.822568003	3.645136005
690.4342027	686.488658	3.796461195	PA 35:2	LMGP10010088	M+Na-2h	M-NH3	2	-0.089956645	1.82008671
671.4651171	686.488658	0.933520395	PA 35:2	LMGP10010088	M-Ch3	M	2	-0.089956645	1.82008671
650.4046059	682.457358	4.839942179	PA 35:4	LMGP10010089	M-Ch3	M-NH3	2	0.200524753	2.401049506
664.4205711	682.457358	4.304704888	PA 35:4	LMGP10010089	M-H	M-NH3	2	0.200524753	2.401049506
664.4205711	680.441708	3.545951705	PA 35:5	LMGP10010153	M-	M-NH2	1	0	1
704.5379201	704.535608	3.281691407	PA 36:0	LMGP10010028	M-	M	1	0	1
687.4945063	702.519958	3.632217874	PA 36:1	LMGP10010037	M-Ch3	M	2	0.721238779	3.442477558
701.5119995	702.519958	0.937282774	PA 36:1	LMGP10010037	M-H	M	2	0.721238779	3.442477558
699.4970477	700.504308	0.056667757	PA 36:2	LMGP10010036	M-H	M	2	0.917693946	3.835387892
700.5013221	700.504308	4.262551083	PA 36:2	LMGP10010036	M-	M	2	0.917693946	3.835387892
697.4836238	698.488658	3.243871802	PA 36:3	LMGP10010134	M-H	M	1	0	1
664.4205711	696.473008	4.289868612	PA 36:4	LMGP10010025	M-Ch3	M-NH3	3	0.18216955	3.546508651
678.4365364	696.473008	3.765402874	PA 36:4	LMGP10010025	M-H	M-NH3	3	0.18216955	3.546508651
695.4653248	696.473008	0.55017861	PA 36:4	LMGP10010025	M-H	M	3	0.18216955	3.546508651
678.4365364	694.457358	3.020398448	PA 36:5	LMGP10010135	M-	M-NH2	1	0	1
685.5298336	718.551258	0.000450515	PA 37:0	LMGP10010154	M-oh	M-NH2	1	0	1
701.5119995	716.535608	0.988729563	PA 37:1	LMGP10010155	M-Ch3	M	1	0	1
699.4970477	714.519958	0.014420857	PA 37:2	LMGP10010156	M-Ch3	M	1	0	1
697.4836238	712.504308	3.109887331	PA 37:3	LMGP10010187	M-Ch3	M	1	0	1
678.4365364	710.488658	3.761497968	PA 37:4	LMGP10010003	M-Ch3	M-NH3	2	-0.057519735	1.884960531
695.4653248	710.488658	0.609699536	PA 37:4	LMGP10010003	M-Ch3	M	2	-0.057519735	1.884960531
727.5289782	728.535608	0.919985188	PA 38:2	LMGP10010198	M-H	M	2	0.846036223	3.692072446
885.6095661	728.535608	4.312708493	PA 38:2	LMGP10010198	M+Dan-H	M	2	0.846036223	3.692072446
746.4441811	726.519958	2.989936918	PA 38:3	LMGP10010222	M+K-2h	M-NH3	2	-0.036004545	1.92799091
725.5155544	726.519958	3.986607676	PA 38:3	LMGP10010222	M-H	M	2	-0.036004545	1.92799091
881.5827183	724.504308	1.808529593	PA 38:4	LMGP10010024	M+Dan-H	M	2	0.516985939	3.033971878
724.5015297	724.504308	3.834709637	PA 38:4	LMGP10010024	M-	M	2	0.516985939	3.033971878
721.4838315	722.488658	3.423545466	PA 38:5	LMGP10010223	M-H	M	1	0	1
726.5344541	744.566908	1.87386321	PA 39:1	LMGP10010243	M-H	M-NH3	1	0	1
726.5344541	742.551258	2.585914662	PA 39:2	LMGP10010244	M-	M-NH2	2	0.824629442	3.649258883
727.5289782	742.551258	0.835285188	PA 39:2	LMGP10010244	M-Ch3	M	2	0.824629442	3.649258883
725.5155544	740.535608	3.84363779	PA 39:3	LMGP10010273	M-Ch3	M	1	0	1
685.4754332	738.519958	4.365866549	PA 39:4	LMGP10010245	M-2(H2O)	M-NH3	1	0	1
721.4838315	736.504308	3.290507925	PA 39:5	LMGP10010274	M-Ch3	M	1	0	1
698.4657969	734.488658	2.261522166	PA 39:6	LMGP10010304	M-2(H2O)	M	1	0	1
753.445044	732.473008	3.636975073	PA 39:7	LMGP10010275	M+Na-2h	M	1	0	1
870.5099854	730.457358	2.84277448	PA 39:8	LMGP10010305	M+Dan-H	M-NH3	1	0	1
727.5777294	760.598208	1.243093868	PA 40:0	LMGP10010035	M-oh	M-NH2	1	0	1
725.5586596	758.582558	3.261783908	PA 40:1	LMGP10010318	M-oh	M-NH2	2	0.262415582	2.524831164
726.5344541	758.582558	1.773329417	PA 40:1	LMGP10010318	M-Ch3	M-NH3	2	0.262415582	2.524831164
760.5173416	756.566908	3.017148515	PA 40:2	LMGP10010319	M+Na-2h	M-NH3	1	0	1
702.514746	754.551258	4.521910027	PA 40:3	LMGP10010336	M-2(H2O)	M-NH2	1	0	1
696.4647241	748.504308	0.454437557	PA 40:6	LMGP10010039	M-2(H2O)	M-NH2	1	0	1
718.53926	770.582558	4.378441324	PA 41:2	LMGP10010475	M-2(H2O)	M-NH2	2	0.463009589	2.926019178
752.5483521	770.582558	0.46295747	PA 41:2	LMGP10010475	M-H	M-NH3	2	0.463009589	2.926019178
752.5483521	768.566908	0.218866016	PA 41:3	LMGP10010506	M-	M-NH2	1	0	1
714.5124122	766.551258	1.406690986	PA 41:4	LMGP10010476	M-2(H2O)	M-NH2	1	0	1
908.5209118	768.473008	3.444626817	PA 42:10	LMGP10010646	M+Dan-H	M-NH3	1	0	1
752.5483521	784.598208	0.518414384	PA 42:2	LMGP10010524	M-Ch3	M-NH3	1	0	1
730.5418014	782.582558	1.063842184	PA 42:3	LMGP10010553	M-2(H2O)	M-NH2	4	0.470966059	5.883864237
786.5276606	782.582558	3.895200372	PA 42:3	LMGP10010553	M+Na-2h	M-NH3	4	0.470966059	5.883864237
802.5082986	782.582558	4.714709389	PA 42:3	LMGP10010553	M+K-2h	M-NH3	4	0.470966059	5.883864237
746.5614403	782.582558	0.105169878	PA 42:3	LMGP10010553	M-2(H2O)	M	4	0.470966059	5.883864237
728.5235024	780.566908	4.460294561	PA 42:4	LMGP10010525	M-2(H2O)	M-NH2	1	0	1
760.5173416	778.551258	0.086466235	PA 42:5	LMGP10010554	M-H	M-NH3	2	0.460332599	2.920665198
798.4722353	778.551258	1.378910604	PA 42:5	LMGP10010554	M+K-2h	M-NH3	2	0.460332599	2.920665198
760.5173416	776.535608	0.589337225	PA 42:6	LMGP10010585	M-	M-NH2	1	0	1
769.6269764	802.645158	4.039743246	PA 43:0	LMGP10010697	M-oh	M-NH2	1	0	1
742.5394677	794.582558	3.984837199	PA 43:4	LMGP10010700	M-2(H2O)	M-NH2	1	0	1
738.5077448	790.551258	4.540080264	PA 43:6	LMGP10010004	M-2(H2O)	M-NH2	3	0.559275871	4.677827614
754.5266153	790.551258	4.354877364	PA 43:6	LMGP10010004	M-2(H2O)	M	3	0.559275871	4.677827614
811.5272675	790.551258	1.656455556	PA 43:6	LMGP10010004	M+Na-2h	M	3	0.559275871	4.677827614
783.6367154	816.660808	3.267620724	PA 44:0	LMGP10010945	M-oh	M-NH2	1	0	1
933.5344189	792.473008	3.829771668	PA 44:12	LMGP10010041	M+Dan-H	M-NH2	2	-0.042702786	1.914594429
813.4480093	792.473008	0.380215219	PA 44:12	LMGP10010041	M+Na-2h	M	2	-0.042702786	1.914594429
775.5438807	806.582558	3.653386527	PA 44:5	LMGP10010753	M-Ch3	M-NH2	2	0.857898159	3.715796317
810.5276213	806.582558	3.82794712	PA 44:5	LMGP10010753	M+Na-2h	M-NH3	2	0.857898159	3.715796317
807.5097678	802.551258	3.15726389	PA 44:7	LMGP10010754	M+Na-2h	M-NH2	2	0.129912387	2.259824774
787.531935	802.551258	4.456975609	PA 44:7	LMGP10010754	M-Ch3	M	2	0.129912387	2.259824774
746.5126891	606.462443	0.502536628	PA O-30:0	LMGP10020004	M+Dan-H	M-NH3	1	0	1
618.4773731	634.493743	3.710268272	PA O-32:0	LMGP10020021	M-	M-NH2	2	-0.018980183	1.962039633
774.5447458	634.493743	0.712259802	PA O-32:0	LMGP10020021	M+Dan-H	M-NH3	2	-0.018980183	1.962039633
772.5311958	632.478093	4.034741869	PA O-32:1	LMGP10020008	M+Dan-H	M-NH3	1	0	1
770.5154044	630.462443	3.823314909	PA O-32:2	LMGP10030008	M+Dan-H	M-NH3	1	0	1
659.5113269	676.540693	4.939844476	PA O-35:0	LMGP10020025	M-H	M-NH2	5	0.233899006	6.169495031
660.5217711	676.540693	0.292440427	PA O-35:0	LMGP10020025	M-	M-NH2	5	0.233899006	6.169495031
658.5062762	676.540693	0.839080162	PA O-35:0	LMGP10020025	M-H	M-NH3	5	0.233899006	6.169495031
696.4647241	676.540693	2.926923463	PA O-35:0	LMGP10020025	M+K-2h	M-NH3	5	0.233899006	6.169495031
659.5113269	676.540693	4.16377175	PA O-35:0	LMGP10020025	M-	M-NH3	5	0.233899006	6.169495031
658.5062762	674.525043	0.063320704	PA O-35:1	LMGP10020012	M-	M-NH2	1	0	1
659.5113269	690.556343	4.911990154	PA O-36:0	LMGP10020072	M-Ch3	M-NH2	5	0.535030687	7.675153437
673.5272922	690.556343	4.383030155	PA O-36:0	LMGP10020072	M-H	M-NH2	5	0.535030687	7.675153437
658.5062762	690.556343	0.894455546	PA O-36:0	LMGP10020072	M-Ch3	M-NH3	5	0.535030687	7.675153437
673.5272922	690.556343	3.622709569	PA O-36:0	LMGP10020072	M-	M-NH3	5	0.535030687	7.675153437
689.5518062	690.556343	4.001467645	PA O-36:0	LMGP10020072	M-H	M	5	0.535030687	7.675153437
835.5372254	678.462443	3.415944112	PA O-36:6	LMGP10030022	M+Dan-H	M	1	0	1
673.5272922	704.571993	4.366806338	PA O-37:0	LMGP10020015	M-Ch3	M-NH2	5	0.460261285	7.301306427
687.54584	704.571993	0.18294349	PA O-37:0	LMGP10020015	M-H	M-NH2	5	0.460261285	7.301306427
686.5372213	704.571993	1.309451494	PA O-37:0	LMGP10020015	M-H	M-NH3	5	0.460261285	7.301306427
687.54584	704.571993	0.562246222	PA O-37:0	LMGP10020015	M-	M-NH3	5	0.460261285	7.301306427
689.5518062	704.571993	3.85090452	PA O-37:0	LMGP10020015	M-Ch3	M	5	0.460261285	7.301306427
685.5298336	702.556343	0.69079734	PA O-37:1	LMGP10020034	M-H	M-NH2	4	0.276888202	5.107552808
843.615246	702.556343	0.750219075	PA O-37:1	LMGP10020034	M+Dan-H	M-NH2	4	0.276888202	5.107552808
686.5372213	702.556343	0.565992849	PA O-37:1	LMGP10020034	M-	M-NH2	4	0.276888202	5.107552808
685.5298336	702.556343	0.056531096	PA O-37:1	LMGP10020034	M-	M-NH3	4	0.276888202	5.107552808
687.54584	718.587643	0.248956244	PA O-38:0	LMGP10020052	M-Ch3	M-NH2	6	0.364592719	8.187556314
701.5592228	718.587643	3.334565305	PA O-38:0	LMGP10020052	M-H	M-NH2	6	0.364592719	8.187556314
686.5372213	718.587643	1.353492461	PA O-38:0	LMGP10020052	M-Ch3	M-NH3	6	0.364592719	8.187556314
738.5077448	718.587643	2.712425095	PA O-38:0	LMGP10020052	M+K-2h	M-NH3	6	0.364592719	8.187556314
701.5592228	718.587643	2.603905485	PA O-38:0	LMGP10020052	M-	M-NH3	6	0.364592719	8.187556314
717.5833535	718.587643	4.189489798	PA O-38:0	LMGP10020052	M-H	M	6	0.364592719	8.187556314
685.5298336	716.571993	0.747062574	PA O-38:1	LMGP10020016	M-Ch3	M-NH2	1	0	1
714.5552464	714.556343	1.53464512	PA O-38:2	LMGP10020017	M-	M	1	0	1
701.5592228	732.603293	3.339020755	PA O-39:0	LMGP10020038	M-Ch3	M-NH2	2	0.571167465	3.14233493
717.5833535	732.603293	4.041090556	PA O-39:0	LMGP10020038	M-Ch3	M	2	0.571167465	3.14233493
767.5390746	730.587643	3.875754981	PA O-39:1	LMGP10020059	M+K-2h	M	1	0	1
727.5777294	744.603293	0.618444564	PA O-40:1	LMGP10020039	M-H	M-NH2	3	0.346504485	4.039513454
764.5262514	744.603293	1.218843123	PA O-40:1	LMGP10020039	M+K-2h	M-NH3	3	0.346504485	4.039513454
727.5777294	744.603293	1.323570348	PA O-40:1	LMGP10020039	M-	M-NH3	3	0.346504485	4.039513454
725.5586596	742.587643	3.98516745	PA O-40:2	LMGP10020040	M-H	M-NH2	2	0	2
725.5586596	742.587643	3.278121193	PA O-40:2	LMGP10020040	M-	M-NH3	2	0	2
702.514746	736.540693	4.483192247	PA O-40:5	LMGP10020065	M-oh	M-NH3	2	0.519630011	3.039260022
719.5386593	736.540693	0.904575437	PA O-40:5	LMGP10020065	M-oh	M	2	0.519630011	3.039260022
754.4493185	734.525043	3.028693882	PA O-40:6	LMGP10020085	M+K-2h	M-NH3	3	0.292278907	3.876836722
698.5073987	734.525043	4.840750603	PA O-40:6	LMGP10020085	M-2(H2O)	M	3	0.292278907	3.876836722
717.5252354	734.525043	3.937734817	PA O-40:6	LMGP10020085	M-oh	M	3	0.292278907	3.876836722
715.5069364	732.509393	0.332250743	PA O-40:7	LMGP10030090	M-oh	M	1	0	1
743.6071186	760.634593	1.906766204	PA O-41:0	LMGP10020066	M-H	M-NH2	3	0.967433249	5.902299746
744.6163321	760.634593	0.608877435	PA O-41:0	LMGP10020066	M-	M-NH2	3	0.967433249	5.902299746
743.6071186	760.634593	1.216498308	PA O-41:0	LMGP10020066	M-	M-NH3	3	0.967433249	5.902299746
727.5777294	758.618943	0.541109507	PA O-41:1	LMGP10030081	M-Ch3	M-NH2	1	0	1
743.6071186	774.650243	1.936812761	PA O-42:0	LMGP10020071	M-Ch3	M-NH2	1	0	1
791.5489745	770.618943	0.20191653	PA O-42:2	LMGP10020068	M+K-2h	M-NH2	2	0.60888817	3.217776339
790.539883	770.618943	1.441566783	PA O-42:2	LMGP10020068	M+K-2h	M-NH3	2	0.60888817	3.217776339
730.5418014	764.571993	1.232721866	PA O-42:5	LMGP10030085	M-oh	M-NH3	1	0	1
728.5235024	762.556343	4.709841776	PA O-42:6	LMGP10020070	M-oh	M-NH3	2	0.871757701	3.743515401
726.5344541	762.556343	0.90339747	PA O-42:6	LMGP10020070	M-2(H2O)	M	2	0.871757701	3.743515401
743.5388669	760.540693	1.149080451	PA O-42:7	LMGP10030086	M-oh	M	1	0	1
587.2534128	501.249157	1.307017569	PC 16:4	LMGP01011254	M+Dan-H	M-CN(CH3)3	1	0	1
554.2964308	549.343057	4.73688627	PC 19:1	LMGP01010668	M+Na-2h	M-NH2	1	0	1
703.4117677	563.358707	4.455127091	PC 20:1	LMGP01010878	M+Dan-H	M-NH3	1	0	1
600.3273901	579.353622	1.608519741	PC 20:1;O	LMGP20010021	M+Na-2h	M	1	0	1
556.3049798	557.311757	0.938102407	PC 20:4	LMGP01011236	M-H	M	1	0	1
569.2623544	591.390007	4.655690352	PC 22:1	LMGP01010916	M+K-2h	M-N(CH3)3	2	-0.065563959	1.868872082
731.4388232	591.390007	2.933311402	PC 22:1	LMGP01010916	M+Dan-H	M-NH3	2	-0.065563959	1.868872082
605.3438869	621.364187	2.536428751	PC 22:2;O2	LMGP20010026	M-	M-NH2	2	-0.018901842	1.962196316
642.3362057	621.364187	4.315170516	PC 22:2;O2	LMGP20010026	M+Na-2h	M	2	-0.018901842	1.962196316
585.2624578	619.384922	3.931496053	PC 23:2;O	LMGP20010028	M+K-2h	M-CN(CH3)3	1	0	1
579.2961295	651.374752	3.341862751	PC 23:2;O3	LMGP20010010	M-H	M-CN(CH3)3	2	0.879153768	3.758307536
601.2780382	651.374752	3.201647719	PC 23:2;O3	LMGP20010010	M+Na-2h	M-CN(CH3)3	2	0.879153768	3.758307536
611.2622806	649.359102	3.045874113	PC 23:3;O3	LMGP20010009	M+Na-2h	M-N(CH3)3	1	0	1
579.2961295	665.390402	3.196327285	PC 24:2;O3	LMGP20010014	M-Ch3	M-CN(CH3)3	3	0.879153768	5.637461304
579.2961295	665.390402	3.271560826	PC 24:2;O3	LMGP20010014	M-H	M-Cho	3	0.879153768	5.637461304
601.2780382	665.390402	3.134299237	PC 24:2;O3	LMGP20010014	M+Na-2h	M-Cho	3	0.879153768	5.637461304
605.3438869	665.426787	3.157099571	PC 25:1;O2	LMGP20010007	M-H	M-N(CH3)3	6	0.192387141	7.154322845
669.373616	665.426787	1.986564805	PC 25:1;O2	LMGP20010007	M+Na-2h	M-NH3	6	0.192387141	7.154322845
685.3508462	665.426787	3.018062869	PC 25:1;O2	LMGP20010007	M+K-2h	M-NH3	6	0.192387141	7.154322845
650.4046059	665.426787	1.080285723	PC 25:1;O2	LMGP20010007	M-Ch3	M	6	0.192387141	7.154322845
664.4205711	665.426787	1.629215078	PC 25:1;O2	LMGP20010007	M-H	M	6	0.192387141	7.154322845
665.4248455	665.426787	2.917675183	PC 25:1;O2	LMGP20010007	M-	M	6	0.192387141	7.154322845
818.4708836	661.395487	2.575472985	PC 25:3;O2	LMGP20010033	M+Dan-H	M	1	0	1
601.2780382	675.374752	0.465698458	PC 25:4;O3	LMGP20010032	M-Ch3	M-N(CH3)3	2	0.179131745	2.35826349
611.2622806	675.374752	2.928635257	PC 25:4;O3	LMGP20010032	M+Na-2h	M-Cho	2	0.179131745	2.35826349
632.4641703	649.468257	2.135132733	PC 26:0	LMGP01010388	M-oh	M	1	0	1
813.4480093	673.395487	2.92757329	PC 26:4;O2	LMGP20010035	M+Dan-H	M-NH3	2	-0.01355592	1.972888161
672.3865145	673.395487	2.48366002	PC 26:4;O2	LMGP20010035	M-H	M	2	-0.01355592	1.972888161
672.3865145	689.390402	1.722512146	PC 26:4;O3	LMGP20010036	M-oh	M	1	0	1
647.4649095	663.483907	0.412137958	PC 27:0	LMGP01010700	M-	M-NH2	1	0	1
645.4466105	661.468257	4.418139531	PC 27:1	LMGP01011318	M-	M-NH2	1	0	1
605.3438869	691.442437	3.110625797	PC 27:2;O2	LMGP20010030	M-Ch3	M-CN(CH3)3	4	0.248726838	4.99490735
657.3182648	691.442437	1.051637301	PC 27:2;O2	LMGP20010030	M+K-2h	M-CN(CH3)3	4	0.248726838	4.99490735
605.3438869	691.442437	3.038225977	PC 27:2;O2	LMGP20010030	M-H	M-Cho	4	0.248726838	4.99490735
690.4342027	691.442437	1.351275058	PC 27:2;O2	LMGP20010030	M-H	M	4	0.248726838	4.99490735
605.3438869	705.458087	3.048740368	PC 28:2;O2	LMGP20010020	M-Ch3	M-Cho	3	0.248726838	3.746180513
657.3182648	705.458087	1.030829026	PC 28:2;O2	LMGP20010020	M+K-2h	M-Cho	3	0.248726838	3.746180513
690.4342027	705.458087	1.395304765	PC 28:2;O2	LMGP20010020	M-Ch3	M	3	0.248726838	3.746180513
674.4876905	691.515207	2.158163836	PC 29:0	LMGP01010394	M-H	M-NH2	4	0.847204632	7.38881853
673.4834161	691.515207	2.976438755	PC 29:0	LMGP01010394	M-H	M-NH3	4	0.847204632	7.38881853
695.4653248	691.515207	2.844362705	PC 29:0	LMGP01010394	M+Na-2h	M-NH3	4	0.847204632	7.38881853
674.4876905	691.515207	1.398900898	PC 29:0	LMGP01010394	M-	M-NH3	4	0.847204632	7.38881853
673.4834161	689.499557	3.746498578	PC 29:1	LMGP01010735	M-	M-NH2	2	0.83092355	3.661847101
671.4651171	689.499557	0.856767876	PC 29:1	LMGP01010735	M-H	M-NH3	2	0.83092355	3.661847101
671.4651171	687.483907	0.095683071	PC 29:2	LMGP01011322	M-	M-NH2	1	0	1
645.4466105	705.530857	4.886013066	PC 30:0	LMGP01010395	M-H	M-N(CH3)3	4	0.550020685	6.200082741
674.4876905	705.530857	2.186159893	PC 30:0	LMGP01010395	M-Ch3	M-NH2	4	0.550020685	6.200082741
673.4834161	705.530857	2.846442579	PC 30:0	LMGP01010395	M-Ch3	M-NH3	4	0.550020685	6.200082741
687.4945063	705.530857	3.545692049	PC 30:0	LMGP01010395	M-H	M-NH3	4	0.550020685	6.200082741
687.4945063	703.515207	2.809650472	PC 30:1	LMGP01010440	M-	M-NH2	2	0.702034085	3.404068171
671.4651171	703.515207	0.910770858	PC 30:1	LMGP01010440	M-Ch3	M-NH3	2	0.702034085	3.404068171
856.5636109	699.483907	3.722569624	PC 30:3	LMGP01011324	M+Dan-H	M	1	0	1
871.5253491	731.473737	1.450810852	PC 30:3;O2	LMGP20010041	M+Dan-H	M-NH3	1	0	1
669.373616	745.453002	4.274896504	PC 30:4;O3	LMGP20010040	M-oh	M-N(CH3)3	2	-0.02306375	1.953872501
885.5035697	745.453002	0.02252251	PC 30:4;O3	LMGP20010040	M+Dan-H	M-NH3	2	-0.02306375	1.953872501
647.4649095	719.546507	1.109334376	PC 31:0	LMGP01010396	M-H	M-CN(CH3)3	7	0.439034622	10.07324235
645.4466105	719.546507	4.860329536	PC 31:0	LMGP01010396	M-Ch3	M-N(CH3)3	7	0.439034622	10.07324235
724.5015297	719.546507	1.324701394	PC 31:0	LMGP01010396	M+Na-2h	M-NH2	7	0.439034622	10.07324235
687.4945063	719.546507	3.546115926	PC 31:0	LMGP01010396	M-Ch3	M-NH3	7	0.439034622	10.07324235
701.5119995	719.546507	0.914951061	PC 31:0	LMGP01010396	M-H	M-NH3	7	0.439034622	10.07324235
718.53926	719.546507	0.073649518	PC 31:0	LMGP01010396	M-H	M	7	0.439034622	10.07324235
740.5211687	719.546507	0.053281996	PC 31:0	LMGP01010396	M+Na-2h	M	7	0.439034622	10.07324235
645.4466105	717.530857	4.804298896	PC 31:1	LMGP01010002	M-H	M-CN(CH3)3	8	0.680994026	13.44795221
700.5013221	717.530857	4.892987965	PC 31:1	LMGP01010002	M-H	M-NH2	8	0.680994026	13.44795221
858.586785	717.530857	3.411607153	PC 31:1	LMGP01010002	M+Dan-H	M-NH2	8	0.680994026	13.44795221
701.5119995	717.530857	0.185900385	PC 31:1	LMGP01010002	M-	M-NH2	8	0.680994026	13.44795221
699.4970477	717.530857	0.055476371	PC 31:1	LMGP01010002	M-H	M-NH3	8	0.680994026	13.44795221
700.5013221	717.530857	4.161249742	PC 31:1	LMGP01010002	M-	M-NH3	8	0.680994026	13.44795221
716.520961	717.530857	3.617983064	PC 31:1	LMGP01010002	M-H	M	8	0.680994026	13.44795221
738.5077448	717.530857	3.04903049	PC 31:1	LMGP01010002	M+Na-2h	M	8	0.680994026	13.44795221
699.4970477	715.515207	0.789313153	PC 31:2	LMGP01011348	M-	M-NH2	2	0.942860897	3.885721795
697.4836238	715.515207	3.166833932	PC 31:2	LMGP01011348	M-H	M-NH3	2	0.942860897	3.885721795
697.4836238	713.499557	3.911528841	PC 31:3	LMGP01011349	M-	M-NH2	2	0.681920051	3.363840101
695.4653248	713.499557	0.536895283	PC 31:3	LMGP01011349	M-H	M-NH3	2	0.681920051	3.363840101
695.4653248	711.483907	0.199422122	PC 31:4	LMGP01011351	M-	M-NH2	1	0	1
647.4649095	733.562157	1.156299794	PC 32:0	LMGP01010397	M-Ch3	M-CN(CH3)3	7	0.737888618	12.16522032
673.4834161	733.562157	2.806092152	PC 32:0	LMGP01010397	M-H	M-N(CH3)3	7	0.737888618	12.16522032
695.4653248	733.562157	2.68158651	PC 32:0	LMGP01010397	M+Na-2h	M-N(CH3)3	7	0.737888618	12.16522032
674.4876905	733.562157	1.31845837	PC 32:0	LMGP01010397	M-	M-N(CH3)3	7	0.737888618	12.16522032
647.4649095	733.562157	1.088057298	PC 32:0	LMGP01010397	M-H	M-Cho	7	0.737888618	12.16522032
701.5119995	733.562157	0.965630404	PC 32:0	LMGP01010397	M-Ch3	M-NH3	7	0.737888618	12.16522032
718.53926	733.562157	0.004081804	PC 32:0	LMGP01010397	M-Ch3	M	7	0.737888618	12.16522032
645.4466105	731.546507	4.780602228	PC 32:1	LMGP01010490	M-Ch3	M-CN(CH3)3	8	0.674511498	13.39609198
671.4651171	731.546507	0.807263839	PC 32:1	LMGP01010490	M-H	M-N(CH3)3	8	0.674511498	13.39609198
672.4693915	731.546507	4.943208786	PC 32:1	LMGP01010490	M-	M-N(CH3)3	8	0.674511498	13.39609198
645.4466105	731.546507	4.712171206	PC 32:1	LMGP01010490	M-H	M-Cho	8	0.674511498	13.39609198
700.5013221	731.546507	4.867592105	PC 32:1	LMGP01010490	M-Ch3	M-NH2	8	0.674511498	13.39609198
699.4970477	731.546507	0.013934849	PC 32:1	LMGP01010490	M-Ch3	M-NH3	8	0.674511498	13.39609198
716.520961	731.546507	3.617014969	PC 32:1	LMGP01010490	M-Ch3	M	8	0.674511498	13.39609198
730.5418014	731.546507	3.546428453	PC 32:1	LMGP01010490	M-H	M	8	0.674511498	13.39609198
697.4836238	729.530857	3.037456552	PC 32:2	LMGP01010494	M-Ch3	M-NH3	3	0.475074404	4.425223212
728.5235024	729.530857	0.074860178	PC 32:2	LMGP01010494	M-H	M	3	0.475074404	4.425223212
886.6089653	729.530857	1.382139505	PC 32:2	LMGP01010494	M+Dan-H	M	3	0.475074404	4.425223212
695.4653248	727.515207	0.595279101	PC 32:3	LMGP01010497	M-Ch3	M-NH3	2	0.7972439	3.594487801
884.5955414	727.515207	4.445844433	PC 32:3	LMGP01010497	M+Dan-H	M	2	0.7972439	3.594487801
602.3699797	723.483907	4.94540836	PC 32:5	LMGP01011333	M-2(H2O)	M-Cho	1	0	1
673.4834161	747.577807	2.686601145	PC 33:0	LMGP01010399	M-Ch3	M-N(CH3)3	5	0.592356571	7.961782853
687.4945063	747.577807	3.34601245	PC 33:0	LMGP01010399	M-H	M-N(CH3)3	5	0.592356571	7.961782853
647.4649095	747.577807	1.134541106	PC 33:0	LMGP01010399	M-Ch3	M-Cho	5	0.592356571	7.961782853
714.5552464	747.577807	1.520270451	PC 33:0	LMGP01010399	M-oh	M-NH2	5	0.592356571	7.961782853
768.5530992	747.577807	0.792168025	PC 33:0	LMGP01010399	M+Na-2h	M	5	0.592356571	7.961782853
673.4834161	745.562157	2.760927557	PC 33:1	LMGP01010541	M-H	M-CN(CH3)3	11	0.690609866	18.59670853
695.4653248	745.562157	2.638425852	PC 33:1	LMGP01010541	M+Na-2h	M-CN(CH3)3	11	0.690609866	18.59670853
674.4876905	745.562157	1.297237442	PC 33:1	LMGP01010541	M-	M-CN(CH3)3	11	0.690609866	18.59670853
671.4651171	745.562157	0.859151862	PC 33:1	LMGP01010541	M-Ch3	M-N(CH3)3	11	0.690609866	18.59670853
645.4466105	745.562157	4.690651898	PC 33:1	LMGP01010541	M-Ch3	M-Cho	11	0.690609866	18.59670853
727.5289782	745.562157	0.899122865	PC 33:1	LMGP01010541	M-H	M-NH3	11	0.690609866	18.59670853
885.6095661	745.562157	4.214070369	PC 33:1	LMGP01010541	M+Dan-H	M-NH3	11	0.690609866	18.59670853
730.5418014	745.562157	3.412697172	PC 33:1	LMGP01010541	M-Ch3	M	11	0.690609866	18.59670853
744.5549	745.562157	0.057674598	PC 33:1	LMGP01010541	M-H	M	11	0.690609866	18.59670853
766.5348002	745.562157	2.758720121	PC 33:1	LMGP01010541	M+Na-2h	M	11	0.690609866	18.59670853
745.5618075	745.562157	0.468830358	PC 33:1	LMGP01010541	M-	M	11	0.690609866	18.59670853
671.4651171	743.546507	0.794235503	PC 33:2	LMGP01010543	M-H	M-CN(CH3)3	6	0.82301252	10.93807512
672.4693915	743.546507	4.863430596	PC 33:2	LMGP01010543	M-	M-CN(CH3)3	6	0.82301252	10.93807512
727.5289782	743.546507	1.607580228	PC 33:2	LMGP01010543	M-	M-NH2	6	0.82301252	10.93807512
725.5155544	743.546507	3.895466225	PC 33:2	LMGP01010543	M-H	M-NH3	6	0.82301252	10.93807512
728.5235024	743.546507	0.140694388	PC 33:2	LMGP01010543	M-Ch3	M	6	0.82301252	10.93807512
742.5394677	743.546507	0.350563668	PC 33:2	LMGP01010543	M-H	M	6	0.82301252	10.93807512
724.5015297	741.530857	4.454565419	PC 33:3	LMGP01011355	M-H	M-NH2	7	0.607991788	11.25594251
725.5155544	741.530857	4.613989788	PC 33:3	LMGP01011355	M-	M-NH2	7	0.607991788	11.25594251
881.5827183	741.530857	1.767151728	PC 33:3	LMGP01011355	M+Dan-H	M-NH3	7	0.607991788	11.25594251
724.5015297	741.530857	3.746510857	PC 33:3	LMGP01011355	M-	M-NH3	7	0.607991788	11.25594251
740.5211687	741.530857	3.220832339	PC 33:3	LMGP01011355	M-H	M	7	0.607991788	11.25594251
762.5034686	741.530857	2.816380144	PC 33:3	LMGP01011355	M+Na-2h	M	7	0.607991788	11.25594251
741.5303182	741.530857	0.726658346	PC 33:3	LMGP01011355	M-	M	7	0.607991788	11.25594251
721.4838315	739.515207	3.344870991	PC 33:4	LMGP01011356	M-H	M-NH3	4	0.812155895	7.24862358
722.5124815	739.515207	0.034543798	PC 33:4	LMGP01011356	M-oh	M	4	0.812155895	7.24862358
738.5077448	739.515207	0.219359796	PC 33:4	LMGP01011356	M-H	M	4	0.812155895	7.24862358
739.5120192	739.515207	4.310732571	PC 33:4	LMGP01011356	M-	M	4	0.812155895	7.24862358
721.4838315	737.499557	4.065818097	PC 33:5	LMGP01011357	M-	M-NH2	1	0	1
687.4945063	761.593457	3.35008764	PC 34:0	LMGP01010400	M-Ch3	M-N(CH3)3	2	0.721238779	3.442477558
701.5119995	761.593457	0.864187843	PC 34:0	LMGP01010400	M-H	M-N(CH3)3	2	0.721238779	3.442477558
673.4834161	759.577807	2.644157661	PC 34:1	LMGP01010005	M-Ch3	M-CN(CH3)3	11	0.854598353	20.40058188
687.4945063	759.577807	3.293151135	PC 34:1	LMGP01010005	M-H	M-CN(CH3)3	11	0.854598353	20.40058188
699.4970477	759.577807	0.052655577	PC 34:1	LMGP01010005	M-H	M-N(CH3)3	11	0.854598353	20.40058188
857.5776355	759.577807	4.966197574	PC 34:1	LMGP01010005	M+Dan-H	M-N(CH3)3	11	0.854598353	20.40058188
700.5013221	759.577807	3.930649865	PC 34:1	LMGP01010005	M-	M-N(CH3)3	11	0.854598353	20.40058188
673.4834161	759.577807	2.71006234	PC 34:1	LMGP01010005	M-H	M-Cho	11	0.854598353	20.40058188
695.4653248	759.577807	2.589821012	PC 34:1	LMGP01010005	M+Na-2h	M-Cho	11	0.854598353	20.40058188
674.4876905	759.577807	1.273221931	PC 34:1	LMGP01010005	M-	M-Cho	11	0.854598353	20.40058188
727.5289782	759.577807	0.816706429	PC 34:1	LMGP01010005	M-Ch3	M-NH3	11	0.854598353	20.40058188
744.5549	759.577807	0.009215646	PC 34:1	LMGP01010005	M-Ch3	M	11	0.854598353	20.40058188
758.5688568	759.577807	2.172507942	PC 34:1	LMGP01010005	M-H	M	11	0.854598353	20.40058188
671.4651171	757.562157	0.84554264	PC 34:2	LMGP01010585	M-Ch3	M-CN(CH3)3	6	0.871609857	11.22965914
697.4836238	757.562157	2.99131657	PC 34:2	LMGP01010585	M-H	M-N(CH3)3	6	0.871609857	11.22965914
671.4651171	757.562157	0.779462147	PC 34:2	LMGP01010585	M-H	M-Cho	6	0.871609857	11.22965914
672.4693915	757.562157	4.773372683	PC 34:2	LMGP01010585	M-	M-Cho	6	0.871609857	11.22965914
725.5155544	757.562157	3.757395834	PC 34:2	LMGP01010585	M-Ch3	M-NH3	6	0.871609857	11.22965914
742.5394677	757.562157	0.278076751	PC 34:2	LMGP01010585	M-Ch3	M	6	0.871609857	11.22965914
695.4653248	755.546507	0.506765012	PC 34:3	LMGP01010598	M-H	M-N(CH3)3	3	0.648857674	4.946573021
724.5015297	755.546507	4.438109169	PC 34:3	LMGP01010598	M-Ch3	M-NH2	3	0.648857674	4.946573021
740.5211687	755.546507	3.227262278	PC 34:3	LMGP01010598	M-Ch3	M	3	0.648857674	4.946573021
721.4838315	753.530857	3.216302849	PC 34:4	LMGP01010506	M-Ch3	M-NH3	2	0.650707915	3.301415829
738.5077448	753.530857	0.281634026	PC 34:4	LMGP01010506	M-Ch3	M	2	0.650707915	3.301415829
698.4657969	751.515207	2.210137971	PC 34:5	LMGP01010508	M-2(H2O)	M-NH3	1	0	1
753.445044	749.499557	3.554206038	PC 34:6	LMGP01010447	M+Na-2h	M-NH3	1	0	1
704.5379201	775.609107	2.981358939	PC 35:0	LMGP01010401	M-	M-CN(CH3)3	2	0.205817364	2.411634728
701.5119995	775.609107	0.913037093	PC 35:0	LMGP01010401	M-Ch3	M-N(CH3)3	2	0.205817364	2.411634728
687.4945063	773.593457	3.29812083	PC 35:1	LMGP01010711	M-Ch3	M-CN(CH3)3	8	0.734346508	13.87477206
701.5119995	773.593457	0.850782529	PC 35:1	LMGP01010711	M-H	M-CN(CH3)3	8	0.734346508	13.87477206
699.4970477	773.593457	0.012931844	PC 35:1	LMGP01010711	M-Ch3	M-N(CH3)3	8	0.734346508	13.87477206
673.4834161	773.593457	2.596329578	PC 35:1	LMGP01010711	M-Ch3	M-Cho	8	0.734346508	13.87477206
687.4945063	773.593457	3.233409416	PC 35:1	LMGP01010711	M-H	M-Cho	8	0.734346508	13.87477206
758.5688568	773.593457	2.197780959	PC 35:1	LMGP01010711	M-Ch3	M	8	0.734346508	13.87477206
772.5848221	773.593457	1.725601783	PC 35:1	LMGP01010711	M-H	M	8	0.734346508	13.87477206
794.5667308	773.593457	1.843665677	PC 35:1	LMGP01010711	M+Na-2h	M	8	0.734346508	13.87477206
699.4970477	771.577807	0.051836649	PC 35:2	LMGP01011360	M-H	M-CN(CH3)3	7	0.766731137	12.36711796
857.5776355	771.577807	4.888960176	PC 35:2	LMGP01011360	M+Dan-H	M-CN(CH3)3	7	0.766731137	12.36711796
700.5013221	771.577807	3.869518012	PC 35:2	LMGP01011360	M-	M-CN(CH3)3	7	0.766731137	12.36711796
697.4836238	771.577807	2.872177798	PC 35:2	LMGP01011360	M-Ch3	M-N(CH3)3	7	0.766731137	12.36711796
671.4651171	771.577807	0.830105649	PC 35:2	LMGP01011360	M-Ch3	M-Cho	7	0.766731137	12.36711796
719.5386593	771.577807	1.006154446	PC 35:2	LMGP01011360	M-2(H2O)	M-NH2	7	0.766731137	12.36711796
770.5719804	771.577807	1.909646426	PC 35:2	LMGP01011360	M-H	M	7	0.766731137	12.36711796
697.4836238	769.562157	2.944672264	PC 35:3	LMGP01011423	M-H	M-CN(CH3)3	6	0.740348909	10.44209345
695.4653248	769.562157	0.562507629	PC 35:3	LMGP01011423	M-Ch3	M-N(CH3)3	6	0.740348909	10.44209345
717.5252354	769.562157	3.901484089	PC 35:3	LMGP01011423	M-2(H2O)	M-NH2	6	0.740348909	10.44209345
768.5530992	769.562157	2.284151183	PC 35:3	LMGP01011423	M-H	M	6	0.740348909	10.44209345
790.539883	769.562157	3.932081386	PC 35:3	LMGP01011423	M+Na-2h	M	6	0.740348909	10.44209345
769.5622487	769.562157	0.119168242	PC 35:3	LMGP01011423	M-	M	6	0.740348909	10.44209345
695.4653248	767.546507	0.498842127	PC 35:4	LMGP01010931	M-H	M-CN(CH3)3	2	0.459478934	2.918957868
715.5069364	767.546507	0.46048898	PC 35:4	LMGP01010931	M-2(H2O)	M-NH2	2	0.459478934	2.918957868
748.5309881	765.530857	3.698230344	PC 35:5	LMGP01011425	M-oh	M	2	0.818317335	3.63663467
764.5262514	765.530857	3.519696431	PC 35:5	LMGP01011425	M-H	M	2	0.818317335	3.63663467
704.4452928	763.515207	4.695532464	PC 35:6	LMGP01011362	M-	M-N(CH3)3	2	-0.111326345	1.77734731
746.5126891	763.515207	0.238529	PC 35:6	LMGP01011362	M-oh	M	2	-0.111326345	1.77734731
704.5379201	789.624757	2.928516673	PC 36:0	LMGP01010006	M-	M-Cho	2	0.208311984	2.416623967
753.6051051	789.624757	1.960555912	PC 36:0	LMGP01010006	M-2(H2O)	M	2	0.208311984	2.416623967
701.5119995	787.609107	0.899126062	PC 36:1	LMGP01010750	M-Ch3	M-CN(CH3)3	6	0.792439284	10.7546357
727.5289782	787.609107	0.851363967	PC 36:1	LMGP01010750	M-H	M-N(CH3)3	6	0.792439284	10.7546357
885.6095661	787.609107	3.988857744	PC 36:1	LMGP01010750	M+Dan-H	M-N(CH3)3	6	0.792439284	10.7546357
687.4945063	787.609107	3.239353788	PC 36:1	LMGP01010750	M-Ch3	M-Cho	6	0.792439284	10.7546357
701.5119995	787.609107	0.835566504	PC 36:1	LMGP01010750	M-H	M-Cho	6	0.792439284	10.7546357
772.5848221	787.609107	1.758377814	PC 36:1	LMGP01010750	M-Ch3	M	6	0.792439284	10.7546357
699.4970477	785.593457	0.012734309	PC 36:2	LMGP01010764	M-Ch3	M-CN(CH3)3	6	0.892824329	11.35694598
725.5155544	785.593457	3.687213637	PC 36:2	LMGP01010764	M-H	M-N(CH3)3	6	0.892824329	11.35694598
699.4970477	785.593457	0.050988215	PC 36:2	LMGP01010764	M-H	M-Cho	6	0.892824329	11.35694598
857.5776355	785.593457	4.801660207	PC 36:2	LMGP01010764	M+Dan-H	M-Cho	6	0.892824329	11.35694598
700.5013221	785.593457	3.800405908	PC 36:2	LMGP01010764	M-	M-Cho	6	0.892824329	11.35694598
770.5719804	785.593457	1.81193087	PC 36:2	LMGP01010764	M-Ch3	M	6	0.892824329	11.35694598
697.4836238	783.577807	2.828192331	PC 36:3	LMGP01010622	M-Ch3	M-CN(CH3)3	6	0.589672706	9.538036235
881.5827183	783.577807	1.67256863	PC 36:3	LMGP01010622	M+Dan-H	M-N(CH3)3	6	0.589672706	9.538036235
724.5015297	783.577807	3.545229104	PC 36:3	LMGP01010622	M-	M-N(CH3)3	6	0.589672706	9.538036235
697.4836238	783.577807	2.89207841	PC 36:3	LMGP01010622	M-H	M-Cho	6	0.589672706	9.538036235
731.5412006	783.577807	4.234047257	PC 36:3	LMGP01010622	M-2(H2O)	M-NH2	6	0.589672706	9.538036235
768.5530992	783.577807	2.307105243	PC 36:3	LMGP01010622	M-Ch3	M	6	0.589672706	9.538036235
793.463781	831.562552	0.034082008	PC 36:3;O3	LMGP20010046	M+Na-2h	M-N(CH3)3	1	0	1
695.4653248	781.562157	0.553870958	PC 36:4	LMGP01010629	M-Ch3	M-CN(CH3)3	3	0.751960222	5.255880667
721.4838315	781.562157	3.165165285	PC 36:4	LMGP01010629	M-H	M-N(CH3)3	3	0.751960222	5.255880667
695.4653248	781.562157	0.489819683	PC 36:4	LMGP01010629	M-H	M-Cho	3	0.751960222	5.255880667
721.4838315	797.557072	3.709791267	PC 36:4;O	LMGP20010002	M-oh	M-N(CH3)3	2	0.751960222	3.503920445
695.4653248	797.557072	0.128110764	PC 36:4;O	LMGP20010002	M-oh	M-Cho	2	0.751960222	3.503920445
764.5262514	779.546507	3.392275784	PC 36:5	LMGP01010633	M-Ch3	M	1	0	1
704.4452928	811.536337	4.503939807	PC 36:5;O2	LMGP20010044	M-2(H2O)	M-CN(CH3)3	3	0.040077113	3.12023134
909.5415221	811.536337	1.952294582	PC 36:5;O2	LMGP20010044	M+Dan-H	M-N(CH3)3	3	0.040077113	3.12023134
810.5276213	811.536337	1.744414841	PC 36:5;O2	LMGP20010044	M-H	M	3	0.040077113	3.12023134
732.4382224	827.531252	2.017716708	PC 36:5;O3	LMGP20010047	M-2(H2O)	M-N(CH3)3	3	0.211100724	3.633302173
774.4851847	827.531252	2.032333175	PC 36:5;O3	LMGP20010047	M-2(H2O)	M-NH3	3	0.211100724	3.633302173
810.5276213	827.531252	1.124615663	PC 36:5;O3	LMGP20010047	M-oh	M	3	0.211100724	3.633302173
749.4393112	809.520687	0.712090417	PC 36:6;O2	LMGP20010048	M-H	M-N(CH3)3	2	-0.020595869	1.958808261
809.516919	809.520687	4.654613813	PC 36:6;O2	LMGP20010048	M-	M	2	-0.020595869	1.958808261
704.4452928	775.515207	4.622876082	PC 36:7	LMGP01011408	M-	M-CN(CH3)3	1	0	1
727.5289782	801.624757	0.774105464	PC 37:1	LMGP01011427	M-Ch3	M-N(CH3)3	3	0.262853592	3.788560776
701.5119995	801.624757	0.883330832	PC 37:1	LMGP01011427	M-Ch3	M-Cho	3	0.262853592	3.788560776
800.6208638	801.624757	4.249852126	PC 37:1	LMGP01011427	M-H	M	3	0.262853592	3.788560776
727.5289782	799.609107	0.838587276	PC 37:2	LMGP01011428	M-H	M-CN(CH3)3	5	0.872391151	9.361955754
885.6095661	799.609107	3.928995393	PC 37:2	LMGP01011428	M+Dan-H	M-CN(CH3)3	5	0.872391151	9.361955754
725.5155544	799.609107	3.560053817	PC 37:2	LMGP01011428	M-Ch3	M-N(CH3)3	5	0.872391151	9.361955754
699.4970477	799.609107	0.012436064	PC 37:2	LMGP01011428	M-Ch3	M-Cho	5	0.872391151	9.361955754
746.5614403	799.609107	0.103068002	PC 37:2	LMGP01011428	M-2(H2O)	M-NH3	5	0.872391151	9.361955754
725.5155544	797.593457	3.631738754	PC 37:3	LMGP01011459	M-H	M-CN(CH3)3	2	0.929012805	3.85802561
697.4836238	797.593457	2.778569501	PC 37:3	LMGP01011459	M-Ch3	M-Cho	2	0.929012805	3.85802561
881.5827183	795.577807	1.647340688	PC 37:4	LMGP01010003	M+Dan-H	M-CN(CH3)3	7	0.591431158	11.14001811
724.5015297	795.577807	3.49175489	PC 37:4	LMGP01010003	M-	M-CN(CH3)3	7	0.591431158	11.14001811
721.4838315	795.577807	3.0465579	PC 37:4	LMGP01010003	M-Ch3	M-N(CH3)3	7	0.591431158	11.14001811
695.4653248	795.577807	0.544038022	PC 37:4	LMGP01010003	M-Ch3	M-Cho	7	0.591431158	11.14001811
743.5388669	795.577807	1.236827148	PC 37:4	LMGP01010003	M-2(H2O)	M-NH2	7	0.591431158	11.14001811
778.5714674	795.577807	4.574772557	PC 37:4	LMGP01010003	M-oh	M	7	0.591431158	11.14001811
794.5667308	795.577807	4.746566541	PC 37:4	LMGP01010003	M-H	M	7	0.591431158	11.14001811
721.4838315	793.562157	3.117302789	PC 37:5	LMGP01011460	M-H	M-CN(CH3)3	3	0.583432469	4.750297408
698.4657969	793.562157	2.092793973	PC 37:5	LMGP01011460	M-2(H2O)	M-N(CH3)3	3	0.583432469	4.750297408
757.5443138	793.562157	4.229987175	PC 37:5	LMGP01011460	M-2(H2O)	M	3	0.583432469	4.750297408
753.445044	791.546507	3.365165942	PC 37:6	LMGP01011430	M+Na-2h	M-N(CH3)3	4	0.24115865	4.964634601
774.5447458	791.546507	1.186049825	PC 37:6	LMGP01011430	M-oh	M	4	0.24115865	4.964634601
790.539883	791.546507	0.854014701	PC 37:6	LMGP01011430	M-H	M	4	0.24115865	4.964634601
791.5489745	791.546507	3.117344363	PC 37:6	LMGP01011430	M-	M	4	0.24115865	4.964634601
704.4452928	789.530857	4.540887748	PC 37:7	LMGP01011461	M-	M-Cho	2	-0.124781531	1.750436938
772.5311958	789.530857	3.848835567	PC 37:7	LMGP01011461	M-oh	M	2	-0.124781531	1.750436938
755.5636509	815.640407	4.957059922	PC 38:1	LMGP01010516	M-H	M-N(CH3)3	2	-0.118474837	1.763050326
800.6208638	815.640407	4.115523596	PC 38:1	LMGP01010516	M-Ch3	M	2	-0.118474837	1.763050326
727.5289782	813.624757	0.762688336	PC 38:2	LMGP01010788	M-Ch3	M-CN(CH3)3	3	0.846036223	5.538108669
727.5289782	813.624757	0.824215373	PC 38:2	LMGP01010788	M-H	M-Cho	3	0.846036223	5.538108669
885.6095661	813.624757	3.861239788	PC 38:2	LMGP01010788	M+Dan-H	M-Cho	3	0.846036223	5.538108669
725.5155544	811.609107	3.50741703	PC 38:3	LMGP01010795	M-Ch3	M-CN(CH3)3	2	0	2
725.5155544	811.609107	3.569096532	PC 38:3	LMGP01010795	M-H	M-Cho	2	0	2
881.5827183	809.593457	1.618896148	PC 38:4	LMGP01010642	M+Dan-H	M-Cho	3	0.452700735	4.358102204
724.5015297	809.593457	3.431231448	PC 38:4	LMGP01010642	M-	M-Cho	3	0.452700735	4.358102204
794.5667308	809.593457	4.726153757	PC 38:4	LMGP01010642	M-Ch3	M	3	0.452700735	4.358102204
775.4855175	825.588372	4.911903105	PC 38:4;O	LMGP20010001	M+Na-2h	M-CN(CH3)3	2	0.423788618	2.847577235
966.6480771	825.588372	1.60994884	PC 38:4;O	LMGP20010001	M+Dan-H	M-NH2	2	0.423788618	2.847577235
721.4838315	807.577807	3.001288472	PC 38:5	LMGP01010645	M-Ch3	M-CN(CH3)3	5	0.546133934	7.730669672
721.4838315	807.577807	3.063275931	PC 38:5	LMGP01010645	M-H	M-Cho	5	0.546133934	7.730669672
812.5372999	807.577807	4.35494633	PC 38:5	LMGP01010645	M+Na-2h	M-NH2	5	0.546133934	7.730669672
754.5266153	807.577807	4.2629248	PC 38:5	LMGP01010645	M-2(H2O)	M-NH3	5	0.546133934	7.730669672
811.5272675	807.577807	1.621667978	PC 38:5	LMGP01010645	M+Na-2h	M-NH3	5	0.546133934	7.730669672
698.4657969	805.562157	2.061618751	PC 38:6	LMGP01010650	M-2(H2O)	M-CN(CH3)3	3	0.32100606	3.96301818
787.531935	805.562157	4.502521577	PC 38:6	LMGP01010650	M-H	M-NH3	3	0.32100606	3.96301818
790.539883	805.562157	0.777087701	PC 38:6	LMGP01010650	M-Ch3	M	3	0.32100606	3.96301818
753.445044	803.546507	3.314911072	PC 38:7	LMGP01010696	M+Na-2h	M-CN(CH3)3	2	0.091780918	2.183561835
808.5046941	803.546507	2.751798949	PC 38:7	LMGP01010696	M+Na-2h	M-NH2	2	0.091780918	2.183561835
940.5735184	799.515207	0.080729433	PC 38:9	LMGP01011724	M+Dan-H	M-NH2	1	0	1
755.5636509	829.656057	4.813053749	PC 39:1	LMGP01011518	M-Ch3	M-N(CH3)3	2	0.105450456	2.210900913
796.6368125	829.656057	2.627128275	PC 39:1	LMGP01011518	M-oh	M-NH2	2	0.105450456	2.210900913
755.5636509	827.640407	4.885187611	PC 39:2	LMGP01011519	M-H	M-CN(CH3)3	2	0.612654868	3.225309735
727.5289782	827.640407	0.749845119	PC 39:2	LMGP01011519	M-Ch3	M-Cho	2	0.612654868	3.225309735
725.5155544	825.624757	3.447948658	PC 39:3	LMGP01011548	M-Ch3	M-Cho	2	0.655885172	3.311770345
773.5842214	825.624757	0.740747451	PC 39:3	LMGP01011548	M-2(H2O)	M-NH2	2	0.655885172	3.311770345
771.5707975	823.609107	1.960319335	PC 39:4	LMGP01011520	M-2(H2O)	M-NH2	1	0	1
721.4838315	821.593457	2.950162353	PC 39:5	LMGP01010656	M-Ch3	M-Cho	1	0	1
698.4657969	819.577807	2.026289603	PC 39:6	LMGP01010720	M-2(H2O)	M-Cho	3	0.419121221	4.257363663
767.5390746	819.577807	1.453990003	PC 39:6	LMGP01010720	M-2(H2O)	M-NH2	3	0.419121221	4.257363663
787.531935	819.577807	4.364517537	PC 39:6	LMGP01010720	M-Ch3	M-NH3	3	0.419121221	4.257363663
753.445044	817.562157	3.258009239	PC 39:7	LMGP01011550	M+Na-2h	M-Cho	2	-0.099753852	1.800492296
765.5256507	817.562157	4.180433692	PC 39:7	LMGP01011550	M-2(H2O)	M-NH2	2	-0.099753852	1.800492296
911.535328	825.530857	1.054268785	PC 40:10	LMGP01011730	M+Dan-H	M-CN(CH3)3	3	0.278365299	3.835095898
808.5046941	825.530857	0.168128792	PC 40:10	LMGP01011730	M-H	M-NH2	3	0.278365299	3.835095898
808.5046941	825.530857	0.467873895	PC 40:10	LMGP01011730	M-	M-NH3	3	0.278365299	3.835095898
755.5636509	841.656057	4.744431453	PC 40:2	LMGP01011021	M-Ch3	M-CN(CH3)3	3	0.472562156	4.417686468
746.5614403	841.656057	0.098144738	PC 40:2	LMGP01011021	M-2(H2O)	M-N(CH3)3	3	0.472562156	4.417686468
755.5636509	841.656057	4.803908862	PC 40:2	LMGP01011021	M-H	M-Cho	3	0.472562156	4.417686468
784.5768473	837.624757	0.191743598	PC 40:4	LMGP01010813	M-2(H2O)	M-NH3	1	0	1
800.5728765	833.593457	1.011989467	PC 40:6	LMGP01010821	M-oh	M-NH2	2	0.154186178	2.308372356
816.5714407	833.593457	4.807751622	PC 40:6	LMGP01010821	M-H	M-NH2	2	0.154186178	2.308372356
813.5460564	831.577807	2.523462153	PC 40:7	LMGP01010847	M-H	M-NH3	2	0.526481733	3.052963466
814.5719817	831.577807	3.758277349	PC 40:7	LMGP01010847	M-oh	M	2	0.526481733	3.052963466
812.5372999	829.562157	1.406732059	PC 40:8	LMGP01010947	M-H	M-NH2	5	0.355271133	6.776355665
813.5460564	829.562157	3.162405735	PC 40:8	LMGP01010947	M-	M-NH2	5	0.355271133	6.776355665
811.5272675	829.562157	1.254126774	PC 40:8	LMGP01010947	M-H	M-NH3	5	0.355271133	6.776355665
833.5140513	829.562157	4.512493121	PC 40:8	LMGP01010947	M+Na-2h	M-NH3	5	0.355271133	6.776355665
812.5372999	829.562157	2.039642066	PC 40:8	LMGP01010947	M-	M-NH3	5	0.355271133	6.776355665
811.5272675	827.546507	0.622823157	PC 40:9	LMGP01011670	M-	M-NH2	1	0	1
755.5636509	855.671707	4.666789549	PC 41:2	LMGP01011753	M-Ch3	M-Cho	1	0	1
746.5614403	853.656057	0.096765099	PC 41:3	LMGP01011784	M-2(H2O)	M-CN(CH3)3	1	0	1
754.5266153	849.624757	4.051733081	PC 41:5	LMGP01011785	M-2(H2O)	M-N(CH3)3	3	0.27559169	3.826775069
811.5272675	849.624757	1.54163725	PC 41:5	LMGP01011785	M+Na-2h	M-N(CH3)3	3	0.27559169	3.826775069
869.5497668	849.624757	3.482628179	PC 41:5	LMGP01011785	M+K-2h	M-NH3	3	0.27559169	3.826775069
787.531935	847.609107	4.279392201	PC 41:6	LMGP01011755	M-H	M-N(CH3)3	4	0.309967046	5.239868185
795.572016	847.609107	3.342445797	PC 41:6	LMGP01011755	M-2(H2O)	M-NH2	4	0.309967046	5.239868185
816.5714407	847.609107	4.669264465	PC 41:6	LMGP01011755	M-Ch3	M-NH2	4	0.309967046	5.239868185
867.5298548	847.609107	1.537323187	PC 41:6	LMGP01011755	M+K-2h	M-NH3	4	0.309967046	5.239868185
793.5527061	845.593457	0.977767636	PC 41:7	LMGP01011786	M-2(H2O)	M-NH2	3	0.489651884	4.468955652
792.5484318	845.593457	3.221236843	PC 41:7	LMGP01011786	M-2(H2O)	M-NH3	3	0.489651884	4.468955652
813.5460564	845.593457	2.422506276	PC 41:7	LMGP01011786	M-Ch3	M-NH3	3	0.489651884	4.468955652
858.5185369	853.562157	0.473243944	PC 42:10	LMGP01011058	M+Na-2h	M-NH2	2	0.241831223	2.483662446
890.5138913	853.562157	3.671983569	PC 42:10	LMGP01011058	M+K-2h	M	2	0.241831223	2.483662446
813.4480093	851.546507	0.354191232	PC 42:11	LMGP01011059	M+Na-2h	M-N(CH3)3	5	0.264674199	6.323370997
834.5232008	851.546507	3.191677024	PC 42:11	LMGP01011059	M-H	M-NH2	5	0.264674199	6.323370997
856.4994743	851.546507	3.533141394	PC 42:11	LMGP01011059	M+Na-2h	M-NH2	5	0.264674199	6.323370997
833.5140513	851.546507	1.636326528	PC 42:11	LMGP01011059	M-H	M-NH3	5	0.264674199	6.323370997
834.5232008	851.546507	3.808245022	PC 42:11	LMGP01011059	M-	M-NH3	5	0.264674199	6.323370997
774.5884957	869.687357	4.785613524	PC 42:2	LMGP01010665	M-2(H2O)	M-N(CH3)3	1	0	1
746.5614403	867.671707	0.095271187	PC 42:3	LMGP01011832	M-2(H2O)	M-Cho	1	0	1
754.5266153	861.624757	3.995303654	PC 42:6	LMGP01011028	M-2(H2O)	M-CN(CH3)3	5	0.387891544	6.939457722
811.5272675	861.624757	1.520166628	PC 42:6	LMGP01011028	M+Na-2h	M-CN(CH3)3	5	0.387891544	6.939457722
787.531935	861.624757	4.15175219	PC 42:6	LMGP01011028	M-Ch3	M-N(CH3)3	5	0.387891544	6.939457722
828.6047544	861.624757	1.649801037	PC 42:6	LMGP01011028	M-oh	M-NH2	5	0.387891544	6.939457722
882.556241	861.624757	1.866270883	PC 42:6	LMGP01011028	M+K-2h	M-NH2	5	0.387891544	6.939457722
787.531935	859.609107	4.21965285	PC 42:7	LMGP01011834	M-H	M-CN(CH3)3	3	0.694060215	5.082180645
864.5685552	859.609107	4.039375124	PC 42:7	LMGP01011834	M+Na-2h	M-NH2	3	0.694060215	5.082180645
863.5594057	859.609107	2.498615485	PC 42:7	LMGP01011834	M+Na-2h	M-NH3	3	0.694060215	5.082180645
860.5368323	855.577807	3.564148608	PC 42:9	LMGP01011896	M+Na-2h	M-NH2	2	0.988655041	3.977310082
859.5276828	855.577807	2.016127755	PC 42:9	LMGP01011896	M+Na-2h	M-NH3	2	0.988655041	3.977310082
784.5768473	879.671707	0.182362559	PC 43:4	LMGP01011979	M-2(H2O)	M-N(CH3)3	1	0	1
754.5266153	875.640407	3.931285367	PC 43:6	LMGP01010004	M-2(H2O)	M-Cho	2	0.428058805	2.85611761
811.5272675	875.640407	1.495903139	PC 43:6	LMGP01010004	M+Na-2h	M-Cho	2	0.428058805	2.85611761
809.516919	881.593457	4.833623407	PC 44:10	LMGP01012096	M-H	M-CN(CH3)3	6	0.453651364	8.721908187
864.5685552	881.593457	1.273031499	PC 44:10	LMGP01012096	M-H	M-NH2	6	0.453651364	8.721908187
886.5504639	881.593457	1.169431699	PC 44:10	LMGP01012096	M+Na-2h	M-NH2	6	0.453651364	8.721908187
863.5594057	881.593457	0.229314377	PC 44:10	LMGP01012096	M-H	M-NH3	6	0.453651364	8.721908187
864.5685552	881.593457	1.868587587	PC 44:10	LMGP01012096	M-	M-NH3	6	0.453651364	8.721908187
918.5389144	881.593457	3.564735215	PC 44:10	LMGP01012096	M+K-2h	M	6	0.453651364	8.721908187
839.4601439	877.562157	3.662212849	PC 44:12	LMGP01011119	M+Na-2h	M-N(CH3)3	5	0.195969078	5.979845392
813.4480093	877.562157	0.343759478	PC 44:12	LMGP01011119	M+Na-2h	M-Cho	5	0.195969078	5.979845392
860.5368323	877.562157	0.796999683	PC 44:12	LMGP01011119	M-H	M-NH2	5	0.195969078	5.979845392
859.5276828	877.562157	0.71224904	PC 44:12	LMGP01011119	M-H	M-NH3	5	0.195969078	5.979845392
860.5368323	877.562157	1.395292174	PC 44:12	LMGP01011119	M-	M-NH3	5	0.195969078	5.979845392
863.6861588	897.718657	3.619281484	PC 44:2	LMGP01011108	M-oh	M-NH3	1	0	1
774.5884957	895.703007	4.646547981	PC 44:3	LMGP01012032	M-2(H2O)	M-Cho	1	0	1
784.5768473	891.671707	0.179908347	PC 44:5	LMGP01012033	M-2(H2O)	M-CN(CH3)3	2	-0.087850217	1.824299567
869.5497668	891.671707	3.318617807	PC 44:5	LMGP01012033	M+K-2h	M-N(CH3)3	2	-0.087850217	1.824299567
867.5298548	889.656057	1.464452502	PC 44:6	LMGP01012003	M+K-2h	M-N(CH3)3	1	0	1
792.5484318	887.640407	3.068863462	PC 44:7	LMGP01012034	M-2(H2O)	M-N(CH3)3	3	0.411400729	4.234202188
813.5460564	887.640407	2.30796804	PC 44:7	LMGP01012034	M-Ch3	M-N(CH3)3	3	0.411400729	4.234202188
787.531935	887.640407	4.030137518	PC 44:7	LMGP01012034	M-Ch3	M-Cho	3	0.411400729	4.234202188
813.5460564	885.624757	2.369677935	PC 44:8	LMGP01012065	M-H	M-CN(CH3)3	2	0.151552014	2.303104028
811.5272675	885.624757	1.230979758	PC 44:8	LMGP01012065	M-Ch3	M-N(CH3)3	2	0.151552014	2.303104028
618.4773731	725.572327	0.350922082	PC dO-34:4	LMGP01040094	M-2(H2O)	M-CN(CH3)3	2	0.777276083	3.554552167
689.5518062	725.572327	0.936156548	PC dO-34:4	LMGP01040094	M-2(H2O)	M	2	0.777276083	3.554552167
658.5062762	753.603627	3.51841556	PC dO-36:4	LMGP01040092	M-2(H2O)	M-N(CH3)3	5	0.484868598	7.424342988
715.5069364	753.603627	2.798116802	PC dO-36:4	LMGP01040092	M+Na-2h	M-N(CH3)3	5	0.484868598	7.424342988
717.5833535	753.603627	1.229462067	PC dO-36:4	LMGP01040092	M-2(H2O)	M	5	0.484868598	7.424342988
752.5968368	753.603627	0.676520645	PC dO-36:4	LMGP01040092	M-H	M	5	0.484868598	7.424342988
753.6051051	753.603627	1.961380717	PC dO-36:4	LMGP01040092	M-	M	5	0.484868598	7.424342988
660.5217711	767.619277	3.656276147	PC dO-37:4	LMGP01040093	M-2(H2O)	M-CN(CH3)3	3	0.384706811	4.154120434
771.5707975	767.619277	4.389630813	PC dO-37:4	LMGP01040093	M+Na-2h	M-NH3	3	0.384706811	4.154120434
752.5968368	767.619277	0.599031962	PC dO-37:4	LMGP01040093	M-Ch3	M	3	0.384706811	4.154120434
754.5266153	771.556677	4.552672386	PC dO-38:9	LMGP01040088	M-	M-NH3	2	0.56900641	3.13801282
808.5046941	771.556677	0.755441486	PC dO-38:9	LMGP01040088	M+K-2h	M	2	0.56900641	3.13801282
775.5438807	809.666227	3.153139505	PC dO-40:4	LMGP01040096	M+K-2h	M-CN(CH3)3	2	0.868159094	3.736318187
771.5707975	809.666227	4.161907567	PC dO-40:4	LMGP01040096	M+Na-2h	M-N(CH3)3	2	0.868159094	3.736318187
719.5386593	805.634927	0.163296297	PC dO-40:6	LMGP01040097	M-Ch3	M-CN(CH3)3	6	0.546533595	9.27920157
731.5412006	805.634927	3.317806309	PC dO-40:6	LMGP01040097	M-Ch3	M-N(CH3)3	6	0.546533595	9.27920157
767.5390746	805.634927	3.65783408	PC dO-40:6	LMGP01040097	M+Na-2h	M-N(CH3)3	6	0.546533595	9.27920157
746.5614403	805.634927	0.015644953	PC dO-40:6	LMGP01040097	M-	M-N(CH3)3	6	0.546533595	9.27920157
719.5386593	805.634927	0.225433599	PC dO-40:6	LMGP01040097	M-H	M-Cho	6	0.546533595	9.27920157
773.5842214	805.634927	1.55969025	PC dO-40:6	LMGP01040097	M-Ch3	M-NH3	6	0.546533595	9.27920157
715.5069364	801.603627	0.363425545	PC dO-40:8	LMGP01040091	M-Ch3	M-CN(CH3)3	4	0.46162755	5.8465102
715.5069364	801.603627	0.300975686	PC dO-40:8	LMGP01040091	M-H	M-Cho	4	0.46162755	5.8465102
784.5768473	801.603627	0.942672714	PC dO-40:8	LMGP01040091	M-H	M-NH2	4	0.46162755	5.8465102
784.5768473	801.603627	0.287684852	PC dO-40:8	LMGP01040091	M-	M-NH3	4	0.46162755	5.8465102
897.587596	799.587977	4.979742314	PC dO-40:9	LMGP01040089	M+Dan-H	M-N(CH3)3	3	0.23484737	3.704542109
767.5390746	799.587977	0.68372626	PC dO-40:9	LMGP01040089	M-Ch3	M-NH3	3	0.23484737	3.704542109
819.5084414	799.587977	1.984173985	PC dO-40:9	LMGP01040089	M+K-2h	M-NH3	3	0.23484737	3.704542109
650.4046059	509.348142	3.753985116	PC O-17:0	LMGP01020004	M+Dan-H	M-NH2	2	0	2
664.4205711	523.363792	3.051051248	PC O-18:0	LMGP01020046	M+Dan-H	M-NH2	2	0	2
678.4365364	537.379442	2.384785399	PC O-19:0	LMGP01020068	M+Dan-H	M-NH2	2	0	2
644.5008375	661.504642	1.669646691	PC O-28:1	LMGP01030019	M-oh	M	1	0	1
698.4657969	677.535942	0.030977876	PC O-29:0	LMGP01020011	M+K-2h	M-NH2	2	0.322304999	2.644609998
698.5073987	677.535942	4.786972273	PC O-29:0	LMGP01020011	M+Na-2h	M	2	0.322304999	2.644609998
670.5193442	687.520292	2.548555933	PC O-30:2	LMGP01030022	M-oh	M	1	0	1
689.5518062	705.567242	4.660511996	PC O-31:0	LMGP01020180	M-	M-NH2	1	0	1
844.611567	703.551592	2.272813913	PC O-31:1	LMGP01020181	M+Dan-H	M-NH2	1	0	1
842.5927537	701.535942	2.229758053	PC O-31:2	LMGP01030024	M+Dan-H	M-NH2	2	0.377778172	2.755556343
722.5124815	701.535942	2.62203175	PC O-31:2	LMGP01030024	M+Na-2h	M	2	0.377778172	2.755556343
700.5646986	717.567242	0.218259579	PC O-32:1	LMGP01020016	M-oh	M	1	0	1
736.5235716	715.551592	3.801823801	PC O-32:2	LMGP01020017	M+Na-2h	M	1	0	1
754.5266153	733.598542	2.45730207	PC O-33:0	LMGP01020031	M+K-2h	M-NH2	2	0.502697791	3.005395583
717.5833535	733.598542	4.819504088	PC O-33:0	LMGP01020031	M-	M-NH2	2	0.502697791	3.005395583
714.5552464	731.582892	2.216457402	PC O-33:1	LMGP01020183	M-H	M-NH2	2	0	2
714.5552464	731.582892	1.49877803	PC O-33:1	LMGP01020183	M-	M-NH3	2	0	2
750.5395369	729.567242	3.296646605	PC O-33:2	LMGP01020184	M+Na-2h	M	1	0	1
767.5390746	747.614192	3.787634018	PC O-34:0	LMGP01020033	M+K-2h	M-NH3	1	0	1
714.5552464	745.598542	2.241853189	PC O-34:1	LMGP01020003	M-Ch3	M-NH2	2	0.278648886	2.557297773
728.5966292	745.598542	1.055744691	PC O-34:1	LMGP01020003	M-oh	M	2	0.278648886	2.557297773
726.5783302	743.582892	2.503878857	PC O-34:2	LMGP01020039	M-oh	M	1	0	1
703.4117677	737.535942	0.98305054	PC O-34:5	LMGP01030033	M+K-2h	M-CN(CH3)3	6	0.40137586	8.408255163
835.5372254	737.535942	3.141933863	PC O-34:5	LMGP01030033	M+Dan-H	M-N(CH3)3	6	0.40137586	8.408255163
701.5119995	737.535942	3.718421407	PC O-34:5	LMGP01030033	M-2(H2O)	M	6	0.40137586	8.408255163
722.5124815	737.535942	0.760025454	PC O-34:5	LMGP01030033	M-Ch3	M	6	0.40137586	8.408255163
774.4851847	737.535942	0.87143153	PC O-34:5	LMGP01030033	M+K-2h	M	6	0.40137586	8.408255163
737.5327211	737.535942	4.367116145	PC O-34:5	LMGP01030033	M-	M	6	0.40137586	8.408255163
689.5518062	761.629842	3.628455374	PC O-35:0	LMGP01020044	M-H	M-CN(CH3)3	1	0	1
740.5991053	757.598542	4.307437881	PC O-35:2	LMGP01020201	M-oh	M	2	0.51043076	3.020861521
778.5714674	757.598542	2.342368585	PC O-35:2	LMGP01020201	M+Na-2h	M	2	0.51043076	3.020861521
731.4388232	753.567242	4.670522024	PC O-35:4	LMGP01020026	M+K-2h	M-N(CH3)3	3	0.372455917	4.11736775
719.5386593	753.567242	0.884282909	PC O-35:4	LMGP01020026	M-oh	M-NH3	3	0.372455917	4.11736775
774.5447458	753.567242	3.720708812	PC O-35:4	LMGP01020026	M+Na-2h	M	3	0.372455917	4.11736775
689.5518062	775.645492	3.498428671	PC O-36:0	LMGP01020023	M-Ch3	M-CN(CH3)3	2	0	2
689.5518062	775.645492	3.562968009	PC O-36:0	LMGP01020023	M-H	M-Cho	2	0	2
714.5552464	773.629842	1.417073407	PC O-36:1	LMGP01020052	M-	M-N(CH3)3	2	0.346777468	2.693554936
793.5527061	773.629842	1.051208206	PC O-36:1	LMGP01020052	M+K-2h	M-NH3	2	0.346777468	2.693554936
754.6102607	771.614192	1.595735566	PC O-36:2	LMGP01020188	M-oh	M	1	0	1
752.5968368	769.598542	1.292657687	PC O-36:3	LMGP01020053	M-oh	M	1	0	1
731.4388232	765.567242	4.59731288	PC O-36:5	LMGP01020058	M+K-2h	M-CN(CH3)3	2	0.297268279	2.594536557
731.5412006	765.567242	4.190025246	PC O-36:5	LMGP01020058	M-oh	M-NH3	2	0.297268279	2.594536557
835.5372254	763.551592	3.034803316	PC O-36:6	LMGP01030040	M+Dan-H	M-Cho	3	0.665573733	4.996721199
727.5289782	763.551592	1.851557966	PC O-36:6	LMGP01030040	M-2(H2O)	M	3	0.665573733	4.996721199
748.5309881	763.551592	3.007148481	PC O-36:6	LMGP01030040	M-Ch3	M	3	0.665573733	4.996721199
717.5833535	789.661142	3.812795859	PC O-37:0	LMGP01020080	M-H	M-CN(CH3)3	3	0.646115342	4.938346027
767.5390746	789.661142	3.586195856	PC O-37:0	LMGP01020080	M+K-2h	M-N(CH3)3	3	0.646115342	4.938346027
689.5518062	789.661142	3.436411457	PC O-37:0	LMGP01020080	M-Ch3	M-Cho	3	0.646115342	4.938346027
714.5552464	785.629842	1.395428474	PC O-37:2	LMGP01020225	M-	M-CN(CH3)3	1	0	1
717.5833535	803.676792	3.684089591	PC O-38:0	LMGP01020060	M-Ch3	M-CN(CH3)3	2	0	2
717.5833535	803.676792	3.74637785	PC O-38:0	LMGP01020060	M-H	M-Cho	2	0	2
767.5390746	801.661142	3.532514574	PC O-38:1	LMGP01020099	M+K-2h	M-CN(CH3)3	1	0	1
714.5552464	799.645492	1.370895273	PC O-38:2	LMGP01020191	M-	M-Cho	1	0	1
719.5386593	795.614192	0.837788805	PC O-38:4	LMGP01020100	M-oh	M-N(CH3)3	2	0.753233193	3.506466386
800.5728765	795.614192	3.404388028	PC O-38:4	LMGP01020100	M+Na-2h	M-NH2	2	0.753233193	3.506466386
698.5073987	793.598542	4.48079682	PC O-38:5	LMGP01020066	M-2(H2O)	M-N(CH3)3	3	0.615329739	4.845989218
717.5252354	793.598542	3.644998734	PC O-38:5	LMGP01020066	M-oh	M-N(CH3)3	3	0.615329739	4.845989218
814.5719817	793.598542	1.588070321	PC O-38:5	LMGP01020066	M+Na-2h	M	3	0.615329739	4.845989218
715.5069364	791.582892	0.307834844	PC O-38:6	LMGP01020064	M-oh	M-N(CH3)3	2	0.407576277	2.815152554
755.5636509	791.582892	2.474653744	PC O-38:6	LMGP01020064	M-2(H2O)	M	2	0.407576277	2.815152554
774.5447458	789.567242	0.511437762	PC O-38:7	LMGP01030015	M-Ch3	M	1	0	1
873.5533521	787.551592	2.337125629	PC O-38:8	LMGP01080003	M+Dan-H	M-CN(CH3)3	3	0.109703113	3.32910934
754.5266153	787.551592	4.511050258	PC O-38:8	LMGP01080003	M-oh	M-NH2	3	0.109703113	3.32910934
772.5311958	787.551592	3.179192582	PC O-38:8	LMGP01080003	M-Ch3	M	3	0.109703113	3.32910934
770.5154044	785.535942	3.00730806	PC O-38:9	LMGP01080001	M-Ch3	M	1	0	1
717.5833535	817.692442	3.621016092	PC O-39:0	LMGP01020083	M-Ch3	M-Cho	1	0	1
793.5527061	815.676792	0.997252944	PC O-39:1	LMGP01020233	M+K-2h	M-N(CH3)3	2	0.680318519	3.360637039
767.5390746	815.676792	3.471889683	PC O-39:1	LMGP01020233	M+K-2h	M-Cho	2	0.680318519	3.360637039
796.6368125	813.661142	2.082703715	PC O-39:2	LMGP01030092	M-H	M-NH2	2	0	2
796.6368125	813.661142	2.727981518	PC O-39:2	LMGP01030092	M-	M-NH3	2	0	2
793.5527061	827.676792	0.982794373	PC O-40:2	LMGP01020214	M+K-2h	M-CN(CH3)3	2	0.096212344	2.192424688
796.6368125	827.676792	1.987026047	PC O-40:2	LMGP01020214	M-Ch3	M-NH2	2	0.096212344	2.192424688
828.6047544	823.645492	3.990185925	PC O-40:4	LMGP01020215	M+Na-2h	M-NH2	1	0	1
726.5344541	821.629842	0.838079864	PC O-40:5	LMGP01020107	M-2(H2O)	M-N(CH3)3	2	0.521468091	3.042936181
719.5386593	821.629842	0.811334554	PC O-40:5	LMGP01020107	M-oh	M-Cho	2	0.521468091	3.042936181
731.5412006	819.614192	3.913959748	PC O-40:6	LMGP01020110	M-oh	M-CN(CH3)3	5	0.717848132	8.589240661
743.5388669	819.614192	1.066626863	PC O-40:6	LMGP01020110	M-oh	M-N(CH3)3	5	0.717848132	8.589240661
698.5073987	819.614192	4.338644161	PC O-40:6	LMGP01020110	M-2(H2O)	M-Cho	5	0.717848132	8.589240661
717.5252354	819.614192	3.529375215	PC O-40:6	LMGP01020110	M-oh	M-Cho	5	0.717848132	8.589240661
856.5636109	819.614192	0.999112055	PC O-40:6	LMGP01020110	M+K-2h	M	5	0.717848132	8.589240661
715.5069364	817.598542	0.298113054	PC O-40:7	LMGP01030014	M-oh	M-Cho	4	0.454420712	5.81768285
784.5768473	817.598542	0.331029509	PC O-40:7	LMGP01030014	M-oh	M-NH2	4	0.454420712	5.81768285
800.5728765	817.598542	0.438587492	PC O-40:7	LMGP01030014	M-H	M-NH2	4	0.454420712	5.81768285
800.5728765	817.598542	1.080759873	PC O-40:7	LMGP01030014	M-	M-NH3	4	0.454420712	5.81768285
814.5719817	815.582892	4.426655227	PC O-40:8	LMGP01080004	M-H	M	1	0	1
760.5173416	813.567242	2.644310105	PC O-40:9	LMGP01080002	M-2(H2O)	M-NH3	1	0	1
863.6861588	859.739392	1.609891317	PC O-42:0	LMGP01020125	M+Na-2h	M-NH3	1	0	1
862.6770093	857.723742	3.157931687	PC O-42:1	LMGP01020241	M+Na-2h	M-NH2	1	0	1
796.6368125	855.708092	2.594159006	PC O-42:2	LMGP01020242	M-	M-N(CH3)3	1	0	1
773.5842214	849.661142	0.848985034	PC O-42:5	LMGP01030103	M-oh	M-N(CH3)3	2	0.430285017	2.860570035
886.6089653	849.661142	0.914112533	PC O-42:5	LMGP01030103	M+K-2h	M	2	0.430285017	2.860570035
752.5483521	847.645492	2.879227031	PC O-42:6	LMGP01020244	M-2(H2O)	M-N(CH3)3	4	0.718601486	6.874405944
771.5707975	847.645492	1.775231939	PC O-42:6	LMGP01020244	M-oh	M-N(CH3)3	4	0.718601486	6.874405944
726.5344541	847.645492	0.812286993	PC O-42:6	LMGP01020244	M-2(H2O)	M-Cho	4	0.718601486	6.874405944
884.5955414	847.645492	1.709949912	PC O-42:6	LMGP01020244	M+K-2h	M	4	0.718601486	6.874405944
743.5388669	845.629842	1.033883266	PC O-42:7	LMGP01030104	M-oh	M-Cho	3	0.587823634	4.763470902
828.6047544	845.629842	1.107471235	PC O-42:7	LMGP01030104	M-H	M-NH2	3	0.587823634	4.763470902
828.6047544	845.629842	1.728355794	PC O-42:7	LMGP01030104	M-	M-NH3	3	0.587823634	4.763470902
796.6368125	881.723742	2.517685435	PC O-44:3	LMGP01020251	M-	M-Cho	2	-0.112556354	1.774887291
863.6861588	881.723742	4.23500059	PC O-44:3	LMGP01020251	M-H	M-NH3	2	-0.112556354	1.774887291
863.6861588	879.708092	3.647956055	PC O-44:4	LMGP01020254	M-	M-NH2	1	0	1
632.4641703	649.468257	2.135132733	PE-NMe 28:0	LMGP02010343	M-oh	M	1	0	1
674.4876905	705.530857	2.186159893	PE-NMe 32:0	LMGP02010337	M-Ch3	M-NH2	3	0.873857836	5.621573507
673.4834161	705.530857	2.846442579	PE-NMe 32:0	LMGP02010337	M-Ch3	M-NH3	3	0.873857836	5.621573507
687.4945063	705.530857	3.545692049	PE-NMe 32:0	LMGP02010337	M-H	M-NH3	3	0.873857836	5.621573507
700.5013221	731.546507	4.867592105	PE-NMe 34:1	LMGP02010339	M-Ch3	M-NH2	4	0.82224119	7.288964761
699.4970477	731.546507	0.013934849	PE-NMe 34:1	LMGP02010339	M-Ch3	M-NH3	4	0.82224119	7.288964761
716.520961	731.546507	3.617014969	PE-NMe 34:1	LMGP02010339	M-Ch3	M	4	0.82224119	7.288964761
730.5418014	731.546507	3.546428453	PE-NMe 34:1	LMGP02010339	M-H	M	4	0.82224119	7.288964761
725.5155544	757.562157	3.757395834	PE-NMe 36:2	LMGP02010331	M-Ch3	M-NH3	2	0.869253146	3.738506292
742.5394677	757.562157	0.278076751	PE-NMe 36:2	LMGP02010331	M-Ch3	M	2	0.869253146	3.738506292
647.4649095	663.483907	0.412137958	PE-NMe2 28:0	LMGP02010316	M-	M-NH2	1	0	1
724.5015297	719.546507	1.324701394	PE-NMe2 32:0	LMGP02010325	M+Na-2h	M-NH2	5	0.536439759	7.682198796
687.4945063	719.546507	3.546115926	PE-NMe2 32:0	LMGP02010325	M-Ch3	M-NH3	5	0.536439759	7.682198796
701.5119995	719.546507	0.914951061	PE-NMe2 32:0	LMGP02010325	M-H	M-NH3	5	0.536439759	7.682198796
718.53926	719.546507	0.073649518	PE-NMe2 32:0	LMGP02010325	M-H	M	5	0.536439759	7.682198796
740.5211687	719.546507	0.053281996	PE-NMe2 32:0	LMGP02010325	M+Na-2h	M	5	0.536439759	7.682198796
727.5289782	745.562157	0.899122865	PE-NMe2 34:1	LMGP02010322	M-H	M-NH3	6	0.761712599	10.5702756
885.6095661	745.562157	4.214070369	PE-NMe2 34:1	LMGP02010322	M+Dan-H	M-NH3	6	0.761712599	10.5702756
730.5418014	745.562157	3.412697172	PE-NMe2 34:1	LMGP02010322	M-Ch3	M	6	0.761712599	10.5702756
744.5549	745.562157	0.057674598	PE-NMe2 34:1	LMGP02010322	M-H	M	6	0.761712599	10.5702756
766.5348002	745.562157	2.758720121	PE-NMe2 34:1	LMGP02010322	M+Na-2h	M	6	0.761712599	10.5702756
745.5618075	745.562157	0.468830358	PE-NMe2 34:1	LMGP02010322	M-	M	6	0.761712599	10.5702756
719.5386593	771.577807	1.006154446	PE-NMe2 36:2	LMGP02010326	M-2(H2O)	M-NH2	2	0.390215129	2.780430257
770.5719804	771.577807	1.909646426	PE-NMe2 36:2	LMGP02010326	M-H	M	2	0.390215129	2.780430257
598.3138807	577.337972	2.093541304	PE 23:2;O	LMGP20020037	M+Na-2h	M	1	0	1
630.3027187	609.327802	0.355642221	PE 23:2;O3	LMGP20020017	M+Na-2h	M	1	0	1
611.2622806	607.312152	3.256440129	PE 23:3;O3	LMGP20020016	M+Na-2h	M-NH3	2	0.859622064	3.719244127
628.2860763	607.312152	1.277246927	PE 23:3;O3	LMGP20020016	M+Na-2h	M	2	0.859622064	3.719244127
605.3438869	623.379837	3.370351345	PE 25:1;O2	LMGP20020029	M-H	M-NH3	1	0	1
599.3231157	635.343452	1.359449386	PE 25:3;O3	LMGP20020043	M-2(H2O)	M	1	0	1
581.3095534	617.332887	3.456180816	PE 25:4;O2	LMGP20020040	M-2(H2O)	M	2	0.967094178	3.934188356
600.3273901	617.332887	4.53063974	PE 25:4;O2	LMGP20020040	M-oh	M	2	0.967094178	3.934188356
601.2780382	633.327802	0.49691643	PE 25:4;O3	LMGP20020041	M-Ch3	M-NH3	2	0.531459785	3.06291957
597.3096918	633.327802	4.878709505	PE 25:4;O3	LMGP20020041	M-2(H2O)	M	2	0.531459785	3.06291957
818.4708836	661.395487	2.575472985	PE 28:3;O2	LMGP20020026	M+Dan-H	M	1	0	1
632.4641703	649.468257	2.135132733	PE 29:0	LMGP02010363	M-oh	M	1	0	1
647.4649095	663.483907	0.412137958	PE 30:0	LMGP02010106	M-	M-NH2	1	0	1
645.4466105	661.468257	4.418139531	PE 30:1	LMGP02010387	M-	M-NH2	1	0	1
672.3865145	687.411137	2.505757499	PE 30:4;O2	LMGP20020048	M-Ch3	M	1	0	1
669.373616	703.406052	4.530704902	PE 30:4;O3	LMGP20020049	M-oh	M-NH3	1	0	1
674.4876905	691.515207	2.158163836	PE 32:0	LMGP02010037	M-H	M-NH2	4	0.847204632	7.38881853
673.4834161	691.515207	2.976438755	PE 32:0	LMGP02010037	M-H	M-NH3	4	0.847204632	7.38881853
695.4653248	691.515207	2.844362705	PE 32:0	LMGP02010037	M+Na-2h	M-NH3	4	0.847204632	7.38881853
674.4876905	691.515207	1.398900898	PE 32:0	LMGP02010037	M-	M-NH3	4	0.847204632	7.38881853
673.4834161	689.499557	3.746498578	PE 32:1	LMGP02010372	M-	M-NH2	2	0.83092355	3.661847101
671.4651171	689.499557	0.856767876	PE 32:1	LMGP02010372	M-H	M-NH3	2	0.83092355	3.661847101
671.4651171	687.483907	0.095683071	PE 32:2	LMGP02010108	M-	M-NH2	1	0	1
674.4876905	705.530857	2.186159893	PE 33:0	LMGP02010377	M-Ch3	M-NH2	3	0.873857836	5.621573507
673.4834161	705.530857	2.846442579	PE 33:0	LMGP02010377	M-Ch3	M-NH3	3	0.873857836	5.621573507
687.4945063	705.530857	3.545692049	PE 33:0	LMGP02010377	M-H	M-NH3	3	0.873857836	5.621573507
687.4945063	703.515207	2.809650472	PE 33:1	LMGP02010396	M-	M-NH2	2	0.702034085	3.404068171
671.4651171	703.515207	0.910770858	PE 33:1	LMGP02010396	M-Ch3	M-NH3	2	0.702034085	3.404068171
856.5636109	699.483907	3.722569624	PE 33:3	LMGP02010398	M+Dan-H	M	1	0	1
724.5015297	719.546507	1.324701394	PE 34:0	LMGP02011165	M+Na-2h	M-NH2	5	0.536439759	7.682198796
687.4945063	719.546507	3.546115926	PE 34:0	LMGP02011165	M-Ch3	M-NH3	5	0.536439759	7.682198796
701.5119995	719.546507	0.914951061	PE 34:0	LMGP02011165	M-H	M-NH3	5	0.536439759	7.682198796
718.53926	719.546507	0.073649518	PE 34:0	LMGP02011165	M-H	M	5	0.536439759	7.682198796
740.5211687	719.546507	0.053281996	PE 34:0	LMGP02011165	M+Na-2h	M	5	0.536439759	7.682198796
700.5013221	717.530857	4.892987965	PE 34:1	LMGP02010009	M-H	M-NH2	7	0.80358066	12.62506462
858.586785	717.530857	3.411607153	PE 34:1	LMGP02010009	M+Dan-H	M-NH2	7	0.80358066	12.62506462
701.5119995	717.530857	0.185900385	PE 34:1	LMGP02010009	M-	M-NH2	7	0.80358066	12.62506462
699.4970477	717.530857	0.055476371	PE 34:1	LMGP02010009	M-H	M-NH3	7	0.80358066	12.62506462
700.5013221	717.530857	4.161249742	PE 34:1	LMGP02010009	M-	M-NH3	7	0.80358066	12.62506462
716.520961	717.530857	3.617983064	PE 34:1	LMGP02010009	M-H	M	7	0.80358066	12.62506462
738.5077448	717.530857	3.04903049	PE 34:1	LMGP02010009	M+Na-2h	M	7	0.80358066	12.62506462
699.4970477	715.515207	0.789313153	PE 34:2	LMGP02010042	M-	M-NH2	2	0.942860897	3.885721795
697.4836238	715.515207	3.166833932	PE 34:2	LMGP02010042	M-H	M-NH3	2	0.942860897	3.885721795
697.4836238	713.499557	3.911528841	PE 34:3	LMGP02010041	M-	M-NH2	2	0.681920051	3.363840101
695.4653248	713.499557	0.536895283	PE 34:3	LMGP02010041	M-H	M-NH3	2	0.681920051	3.363840101
695.4653248	711.483907	0.199422122	PE 34:4	LMGP02010380	M-	M-NH2	1	0	1
701.5119995	733.562157	0.965630404	PE 35:0	LMGP02010171	M-Ch3	M-NH3	2	0.61130923	3.22261846
718.53926	733.562157	0.004081804	PE 35:0	LMGP02010171	M-Ch3	M	2	0.61130923	3.22261846
700.5013221	731.546507	4.867592105	PE 35:1	LMGP02010402	M-Ch3	M-NH2	4	0.82224119	7.288964761
699.4970477	731.546507	0.013934849	PE 35:1	LMGP02010402	M-Ch3	M-NH3	4	0.82224119	7.288964761
716.520961	731.546507	3.617014969	PE 35:1	LMGP02010402	M-Ch3	M	4	0.82224119	7.288964761
730.5418014	731.546507	3.546428453	PE 35:1	LMGP02010402	M-H	M	4	0.82224119	7.288964761
697.4836238	729.530857	3.037456552	PE 35:2	LMGP02010403	M-Ch3	M-NH3	3	0.475074404	4.425223212
728.5235024	729.530857	0.074860178	PE 35:2	LMGP02010403	M-H	M	3	0.475074404	4.425223212
886.6089653	729.530857	1.382139505	PE 35:2	LMGP02010403	M+Dan-H	M	3	0.475074404	4.425223212
695.4653248	727.515207	0.595279101	PE 35:3	LMGP02010466	M-Ch3	M-NH3	2	0.7972439	3.594487801
884.5955414	727.515207	4.445844433	PE 35:3	LMGP02010466	M+Dan-H	M	2	0.7972439	3.594487801
704.4452928	721.468257	4.241190472	PE 35:6	LMGP02010405	M-H	M-NH2	2	0	2
704.4452928	721.468257	4.968921955	PE 35:6	LMGP02010405	M-	M-NH3	2	0	2
714.5552464	747.577807	1.520270451	PE 36:0	LMGP02010097	M-oh	M-NH2	2	0.5091153	3.018230599
768.5530992	747.577807	0.792168025	PE 36:0	LMGP02010097	M+Na-2h	M	2	0.5091153	3.018230599
727.5289782	745.562157	0.899122865	PE 36:1	LMGP02010036	M-H	M-NH3	6	0.761712599	10.5702756
885.6095661	745.562157	4.214070369	PE 36:1	LMGP02010036	M+Dan-H	M-NH3	6	0.761712599	10.5702756
730.5418014	745.562157	3.412697172	PE 36:1	LMGP02010036	M-Ch3	M	6	0.761712599	10.5702756
744.5549	745.562157	0.057674598	PE 36:1	LMGP02010036	M-H	M	6	0.761712599	10.5702756
766.5348002	745.562157	2.758720121	PE 36:1	LMGP02010036	M+Na-2h	M	6	0.761712599	10.5702756
745.5618075	745.562157	0.468830358	PE 36:1	LMGP02010036	M-	M	6	0.761712599	10.5702756
727.5289782	743.546507	1.607580228	PE 36:2	LMGP02010039	M-	M-NH2	4	0.822411297	7.289645189
725.5155544	743.546507	3.895466225	PE 36:2	LMGP02010039	M-H	M-NH3	4	0.822411297	7.289645189
728.5235024	743.546507	0.140694388	PE 36:2	LMGP02010039	M-Ch3	M	4	0.822411297	7.289645189
742.5394677	743.546507	0.350563668	PE 36:2	LMGP02010039	M-H	M	4	0.822411297	7.289645189
724.5015297	741.530857	4.454565419	PE 36:3	LMGP02010048	M-H	M-NH2	7	0.607991788	11.25594251
725.5155544	741.530857	4.613989788	PE 36:3	LMGP02010048	M-	M-NH2	7	0.607991788	11.25594251
881.5827183	741.530857	1.767151728	PE 36:3	LMGP02010048	M+Dan-H	M-NH3	7	0.607991788	11.25594251
724.5015297	741.530857	3.746510857	PE 36:3	LMGP02010048	M-	M-NH3	7	0.607991788	11.25594251
740.5211687	741.530857	3.220832339	PE 36:3	LMGP02010048	M-H	M	7	0.607991788	11.25594251
762.5034686	741.530857	2.816380144	PE 36:3	LMGP02010048	M+Na-2h	M	7	0.607991788	11.25594251
741.5303182	741.530857	0.726658346	PE 36:3	LMGP02010048	M-	M	7	0.607991788	11.25594251
721.4838315	739.515207	3.344870991	PE 36:4	LMGP02010096	M-H	M-NH3	4	0.812155895	7.24862358
722.5124815	739.515207	0.034543798	PE 36:4	LMGP02010096	M-oh	M	4	0.812155895	7.24862358
738.5077448	739.515207	0.219359796	PE 36:4	LMGP02010096	M-H	M	4	0.812155895	7.24862358
739.5120192	739.515207	4.310732571	PE 36:4	LMGP02010096	M-	M	4	0.812155895	7.24862358
721.4838315	737.499557	4.065818097	PE 36:5	LMGP02010450	M-	M-NH2	1	0	1
704.4452928	735.483907	4.092387242	PE 36:6	LMGP02010533	M-Ch3	M-NH2	1	0	1
727.5289782	759.577807	0.816706429	PE 37:1	LMGP02010470	M-Ch3	M-NH3	3	0.833667044	5.501001132
744.5549	759.577807	0.009215646	PE 37:1	LMGP02010470	M-Ch3	M	3	0.833667044	5.501001132
758.5688568	759.577807	2.172507942	PE 37:1	LMGP02010470	M-H	M	3	0.833667044	5.501001132
725.5155544	757.562157	3.757395834	PE 37:2	LMGP02010471	M-Ch3	M-NH3	2	0.869253146	3.738506292
742.5394677	757.562157	0.278076751	PE 37:2	LMGP02010471	M-Ch3	M	2	0.869253146	3.738506292
724.5015297	755.546507	4.438109169	PE 37:3	LMGP02010502	M-Ch3	M-NH2	2	0.862901828	3.725803656
740.5211687	755.546507	3.227262278	PE 37:3	LMGP02010502	M-Ch3	M	2	0.862901828	3.725803656
721.4838315	753.530857	3.216302849	PE 37:4	LMGP02010003	M-Ch3	M-NH3	2	0.650707915	3.301415829
738.5077448	753.530857	0.281634026	PE 37:4	LMGP02010003	M-Ch3	M	2	0.650707915	3.301415829
698.4657969	751.515207	2.210137971	PE 37:5	LMGP02010503	M-2(H2O)	M-NH3	1	0	1
753.445044	749.499557	3.554206038	PE 37:6	LMGP02010473	M+Na-2h	M-NH3	1	0	1
758.5688568	773.593457	2.197780959	PE 38:1	LMGP02010135	M-Ch3	M	3	0.542658413	4.627975238
772.5848221	773.593457	1.725601783	PE 38:1	LMGP02010135	M-H	M	3	0.542658413	4.627975238
794.5667308	773.593457	1.843665677	PE 38:1	LMGP02010135	M+Na-2h	M	3	0.542658413	4.627975238
719.5386593	771.577807	1.006154446	PE 38:2	LMGP02010122	M-2(H2O)	M-NH2	2	0.390215129	2.780430257
770.5719804	771.577807	1.909646426	PE 38:2	LMGP02010122	M-H	M	2	0.390215129	2.780430257
717.5252354	769.562157	3.901484089	PE 38:3	LMGP02010537	M-2(H2O)	M-NH2	4	0.755291159	7.021164636
768.5530992	769.562157	2.284151183	PE 38:3	LMGP02010537	M-H	M	4	0.755291159	7.021164636
790.539883	769.562157	3.932081386	PE 38:3	LMGP02010537	M+Na-2h	M	4	0.755291159	7.021164636
769.5622487	769.562157	0.119168242	PE 38:3	LMGP02010537	M-	M	4	0.755291159	7.021164636
715.5069364	767.546507	0.46048898	PE 38:4	LMGP02010114	M-2(H2O)	M-NH2	1	0	1
747.5169635	783.541422	4.158697393	PE 38:4;O	LMGP20020001	M-2(H2O)	M	1	0	1
748.5309881	765.530857	3.698230344	PE 38:5	LMGP02010538	M-oh	M	2	0.818317335	3.63663467
764.5262514	765.530857	3.519696431	PE 38:5	LMGP02010538	M-H	M	2	0.818317335	3.63663467
764.5262514	781.525772	4.068237911	PE 38:5;O	LMGP20020052	M-oh	M	2	0.281833459	2.563666919
818.4708836	781.525772	4.463598665	PE 38:5;O	LMGP20020052	M+K-2h	M	2	0.281833459	2.563666919
746.5126891	763.515207	0.238529	PE 38:6	LMGP02010095	M-oh	M	1	0	1
784.4654265	779.510122	0.861286808	PE 38:6;O	LMGP20020003	M+Na-2h	M-NH2	2	0.87664123	3.75328246
783.4610412	779.510122	3.551288725	PE 38:6;O	LMGP20020003	M+Na-2h	M-NH3	2	0.87664123	3.75328246
753.6051051	789.624757	1.960555912	PE 39:0	LMGP02010557	M-2(H2O)	M	1	0	1
772.5848221	787.609107	1.758377814	PE 39:1	LMGP02010558	M-Ch3	M	1	0	1
770.5719804	785.593457	1.81193087	PE 39:2	LMGP02010559	M-Ch3	M	1	0	1
731.5412006	783.577807	4.234047257	PE 39:3	LMGP02010588	M-2(H2O)	M-NH2	2	0.62522992	3.25045984
768.5530992	783.577807	2.307105243	PE 39:3	LMGP02010588	M-Ch3	M	2	0.62522992	3.25045984
764.5262514	779.546507	3.392275784	PE 39:5	LMGP02010589	M-Ch3	M	1	0	1
800.6208638	801.624757	4.249852126	PE 40:1	LMGP02010151	M-H	M	1	0	1
924.5444516	783.483907	2.767968942	PE 40:10	LMGP02010768	M+Dan-H	M-NH2	1	0	1
746.5614403	799.609107	0.103068002	PE 40:2	LMGP02010140	M-2(H2O)	M-NH3	1	0	1
743.5388669	795.577807	1.236827148	PE 40:4	LMGP02010677	M-2(H2O)	M-NH2	3	0.609073099	4.827219297
778.5714674	795.577807	4.574772557	PE 40:4	LMGP02010677	M-oh	M	3	0.609073099	4.827219297
794.5667308	795.577807	4.746566541	PE 40:4	LMGP02010677	M-H	M	3	0.609073099	4.827219297
757.5443138	793.562157	4.229987175	PE 40:5	LMGP02010652	M-2(H2O)	M	1	0	1
774.5447458	791.546507	1.186049825	PE 40:6	LMGP02010094	M-oh	M	3	0.555984421	4.667953262
790.539883	791.546507	0.854014701	PE 40:6	LMGP02010094	M-H	M	3	0.555984421	4.667953262
791.5489745	791.546507	3.117344363	PE 40:6	LMGP02010094	M-	M	3	0.555984421	4.667953262
811.4889525	807.541422	0.76820161	PE 40:6;O	LMGP20020004	M+Na-2h	M-NH3	3	0.438167049	4.314501148
771.5171712	807.541422	3.777940469	PE 40:6;O	LMGP20020004	M-2(H2O)	M	3	0.438167049	4.314501148
790.539883	807.541422	1.437686328	PE 40:6;O	LMGP20020004	M-oh	M	3	0.438167049	4.314501148
772.5311958	789.530857	3.848835567	PE 40:7	LMGP02010708	M-oh	M	1	0	1
770.5154044	787.515207	3.679097227	PE 40:8	LMGP02010767	M-oh	M	1	0	1
800.6208638	815.640407	4.115523596	PE 41:1	LMGP02010789	M-Ch3	M	1	0	1
794.5667308	809.593457	4.726153757	PE 41:4	LMGP02010791	M-Ch3	M	1	0	1
812.5372999	807.577807	4.35494633	PE 41:5	LMGP02010822	M+Na-2h	M-NH2	3	0.453526737	4.360580212
754.5266153	807.577807	4.2629248	PE 41:5	LMGP02010822	M-2(H2O)	M-NH3	3	0.453526737	4.360580212
811.5272675	807.577807	1.621667978	PE 41:5	LMGP02010822	M+Na-2h	M-NH3	3	0.453526737	4.360580212
787.531935	805.562157	4.502521577	PE 41:6	LMGP02010792	M-H	M-NH3	2	0.587299752	3.174599503
790.539883	805.562157	0.777087701	PE 41:6	LMGP02010792	M-Ch3	M	2	0.587299752	3.174599503
808.5046941	803.546507	2.751798949	PE 41:7	LMGP02010823	M+Na-2h	M-NH2	1	0	1
796.6368125	829.656057	2.627128275	PE 42:1	LMGP02010287	M-oh	M-NH2	1	0	1
813.4480093	809.499557	0.37235388	PE 42:11	LMGP02011155	M+Na-2h	M-NH3	1	0	1
773.5842214	825.624757	0.740747451	PE 42:3	LMGP02010868	M-2(H2O)	M-NH2	1	0	1
771.5707975	823.609107	1.960319335	PE 42:4	LMGP02010840	M-2(H2O)	M-NH2	1	0	1
767.5390746	819.577807	1.453990003	PE 42:6	LMGP02010900	M-2(H2O)	M-NH2	2	0.688336455	3.37667291
787.531935	819.577807	4.364517537	PE 42:6	LMGP02010900	M-Ch3	M-NH3	2	0.688336455	3.37667291
765.5256507	817.562157	4.180433692	PE 42:7	LMGP02010870	M-2(H2O)	M-NH2	1	0	1
784.5768473	837.624757	0.191743598	PE 43:4	LMGP02011015	M-2(H2O)	M-NH3	1	0	1
800.5728765	833.593457	1.011989467	PE 43:6	LMGP02010004	M-oh	M-NH2	2	0.154186178	2.308372356
816.5714407	833.593457	4.807751622	PE 43:6	LMGP02010004	M-H	M-NH2	2	0.154186178	2.308372356
808.5046941	839.546507	0.224877982	PE 44:10	LMGP02011160	M-Ch3	M-NH2	1	0	1
840.47068	835.515207	0.60196265	PE 44:12	LMGP02010093	M+Na-2h	M-NH2	2	0.561059172	3.122118344
839.4601439	835.515207	3.84674028	PE 44:12	LMGP02010093	M+Na-2h	M-NH3	2	0.561059172	3.122118344
869.5497668	849.624757	3.482628179	PE 44:5	LMGP02011069	M+K-2h	M-NH3	1	0	1
795.572016	847.609107	3.342445797	PE 44:6	LMGP02011039	M-2(H2O)	M-NH2	3	0.214306162	3.642918487
816.5714407	847.609107	4.669264465	PE 44:6	LMGP02011039	M-Ch3	M-NH2	3	0.214306162	3.642918487
867.5298548	847.609107	1.537323187	PE 44:6	LMGP02011039	M+K-2h	M-NH3	3	0.214306162	3.642918487
793.5527061	845.593457	0.977767636	PE 44:7	LMGP02011070	M-2(H2O)	M-NH2	3	0.489651884	4.468955652
792.5484318	845.593457	3.221236843	PE 44:7	LMGP02011070	M-2(H2O)	M-NH3	3	0.489651884	4.468955652
813.5460564	845.593457	2.422506276	PE 44:7	LMGP02011070	M-Ch3	M-NH3	3	0.489651884	4.468955652
812.5372999	843.577807	1.324088703	PE 44:8	LMGP02011101	M-Ch3	M-NH2	2	0.727384884	3.454769767
811.5272675	843.577807	1.292561525	PE 44:8	LMGP02011101	M-Ch3	M-NH3	2	0.727384884	3.454769767
698.5073987	731.525377	4.710326716	PE dO-38:8	LMGP02040016	M-oh	M-NH2	2	0.704553816	3.409107632
715.5069364	731.525377	0.387473586	PE dO-38:8	LMGP02040016	M-	M-NH2	2	0.704553816	3.409107632
698.4657969	729.509727	3.161021475	PE dO-38:9	LMGP02040013	M-Ch3	M-NH2	1	0	1
726.5344541	759.556677	1.051694644	PE dO-40:8	LMGP02040017	M-oh	M-NH2	3	0.582615352	4.747846055
900.6188386	759.556677	4.984085404	PE dO-40:8	LMGP02040017	M+Dan-H	M-NH2	3	0.582615352	4.747846055
743.5388669	759.556677	1.203323432	PE dO-40:8	LMGP02040017	M-	M-NH2	3	0.582615352	4.747846055
898.5995866	757.541027	0.242430105	PE dO-40:9	LMGP02040014	M+Dan-H	M-NH2	2	0.929937988	3.859875976
757.5443138	757.541027	4.338719051	PE dO-40:9	LMGP02040014	M-	M	2	0.929937988	3.859875976
760.5173416	619.457692	2.056054849	PE O-28:1	LMGP02030007	M+Dan-H	M-NH2	1	0	1
632.4641703	633.473342	2.954668145	PE O-29:1	LMGP02030008	M-H	M	1	0	1
630.4848722	647.488992	2.19270692	PE O-30:1	LMGP02020024	M-oh	M	2	0.565374795	3.130749591
632.4641703	647.488992	2.967932585	PE O-30:1	LMGP02020024	M-Ch3	M	2	0.565374795	3.130749591
644.5008375	661.504642	1.669646691	PE O-31:1	LMGP02020026	M-oh	M	1	0	1
642.4874136	659.488992	1.700771227	PE O-31:2	LMGP02030012	M-oh	M	1	0	1
698.4657969	677.535942	0.030977876	PE O-32:0	LMGP02020040	M+K-2h	M-NH2	2	0.322304999	2.644609998
698.5073987	677.535942	4.786972273	PE O-32:0	LMGP02020040	M+Na-2h	M	2	0.322304999	2.644609998
670.5193442	687.520292	2.548555933	PE O-33:2	LMGP02020029	M-oh	M	1	0	1
689.5518062	705.567242	4.660511996	PE O-34:0	LMGP02020063	M-	M-NH2	1	0	1
844.611567	703.551592	2.272813913	PE O-34:1	LMGP02020018	M+Dan-H	M-NH2	1	0	1
842.5927537	701.535942	2.229758053	PE O-34:2	LMGP02020100	M+Dan-H	M-NH2	2	0.377778172	2.755556343
722.5124815	701.535942	2.62203175	PE O-34:2	LMGP02020100	M+Na-2h	M	2	0.377778172	2.755556343
835.5372254	695.488992	3.332158553	PE O-34:5	LMGP02030021	M+Dan-H	M-NH3	2	-0.074511123	1.850977754
732.4382224	695.488992	0.906450625	PE O-34:5	LMGP02030021	M+K-2h	M	2	-0.074511123	1.850977754
700.5646986	717.567242	0.218259579	PE O-35:1	LMGP02020031	M-oh	M	1	0	1
736.5235716	715.551592	3.801823801	PE O-35:2	LMGP02020046	M+Na-2h	M	1	0	1
754.5266153	733.598542	2.45730207	PE O-36:0	LMGP02020009	M+K-2h	M-NH2	2	0.502697791	3.005395583
717.5833535	733.598542	4.819504088	PE O-36:0	LMGP02020009	M-	M-NH2	2	0.502697791	3.005395583
714.5552464	731.582892	2.216457402	PE O-36:1	LMGP02020032	M-H	M-NH2	2	0	2
714.5552464	731.582892	1.49877803	PE O-36:1	LMGP02020032	M-	M-NH3	2	0	2
750.5395369	729.567242	3.296646605	PE O-36:2	LMGP02020033	M+Na-2h	M	1	0	1
746.5126891	725.535942	2.821520848	PE O-36:4	LMGP02020019	M+Na-2h	M	1	0	1
722.5124815	723.520292	0.705641609	PE O-36:5	LMGP02020095	M-H	M	2	0.99754631	3.99509262
723.5167558	723.520292	4.887467102	PE O-36:5	LMGP02020095	M-	M	2	0.99754631	3.99509262
721.4838315	739.515207	3.344870991	PE O-36:5;O	LMGP20020005	M-H	M-NH3	4	0.812155895	7.24862358
722.5124815	739.515207	0.034543798	PE O-36:5;O	LMGP20020005	M-oh	M	4	0.812155895	7.24862358
738.5077448	739.515207	0.219359796	PE O-36:5;O	LMGP20020005	M-H	M	4	0.812155895	7.24862358
739.5120192	739.515207	4.310732571	PE O-36:5;O	LMGP20020005	M-	M	4	0.812155895	7.24862358
767.5390746	747.614192	3.787634018	PE O-37:0	LMGP02020034	M+K-2h	M-NH3	1	0	1
714.5552464	745.598542	2.241853189	PE O-37:1	LMGP02020053	M-Ch3	M-NH2	2	0.278648886	2.557297773
728.5966292	745.598542	1.055744691	PE O-37:1	LMGP02020053	M-oh	M	2	0.278648886	2.557297773
726.5783302	743.582892	2.503878857	PE O-37:2	LMGP02020070	M-oh	M	1	0	1
740.5991053	757.598542	4.307437881	PE O-38:2	LMGP02020036	M-oh	M	2	0.51043076	3.020861521
778.5714674	757.598542	2.342368585	PE O-38:2	LMGP02020036	M+Na-2h	M	2	0.51043076	3.020861521
719.5386593	753.567242	0.884282909	PE O-38:4	LMGP02020037	M-oh	M-NH3	2	0.117793412	2.235586823
774.5447458	753.567242	3.720708812	PE O-38:4	LMGP02020037	M+Na-2h	M	2	0.117793412	2.235586823
698.5073987	751.551592	4.731229328	PE O-38:5	LMGP02020006	M-2(H2O)	M-NH3	3	0.606501765	4.819505294
717.5252354	751.551592	3.848671367	PE O-38:5	LMGP02020006	M-oh	M-NH3	3	0.606501765	4.819505294
751.5486864	751.551592	3.866173702	PE O-38:5	LMGP02020006	M-	M	3	0.606501765	4.819505294
715.5069364	767.546507	0.46048898	PE O-38:5;O	LMGP20020007	M-2(H2O)	M-NH2	1	0	1
715.5069364	749.535942	0.324850055	PE O-38:6	LMGP02020020	M-oh	M-NH3	2	0.710557055	3.421114109
748.5309881	749.535942	3.130086818	PE O-38:6	LMGP02020020	M-H	M	2	0.710557055	3.421114109
748.5309881	765.530857	3.698230344	PE O-38:6;O	LMGP20020006	M-oh	M	2	0.818317335	3.63663467
764.5262514	765.530857	3.519696431	PE O-38:6;O	LMGP20020006	M-H	M	2	0.818317335	3.63663467
746.5126891	747.520292	0.405179049	PE O-38:7	LMGP02030001	M-H	M	3	0.498605844	4.495817533
784.4654265	747.520292	4.635950768	PE O-38:7	LMGP02030001	M+K-2h	M	3	0.498605844	4.495817533
747.5169635	747.520292	4.452739243	PE O-38:7	LMGP02030001	M-	M	3	0.498605844	4.495817533
746.5126891	763.515207	0.238529	PE O-38:7;O	LMGP20020014	M-oh	M	1	0	1
793.5527061	773.629842	1.051208206	PE O-39:1	LMGP02020078	M+K-2h	M-NH3	1	0	1
754.6102607	771.614192	1.595735566	PE O-39:2	LMGP02030080	M-oh	M	1	0	1
746.5614403	779.582892	0.035436745	PE O-40:5	LMGP02020084	M-oh	M-NH2	3	0.477115625	4.431346875
726.5344541	779.582892	0.883525619	PE O-40:5	LMGP02020084	M-2(H2O)	M-NH3	3	0.477115625	4.431346875
779.5805573	779.582892	2.994868026	PE O-40:5	LMGP02020084	M-	M	3	0.477115625	4.431346875
743.5388669	777.567242	1.124060297	PE O-40:6	LMGP02020104	M-oh	M-NH3	1	0	1
774.5447458	775.551592	0.585150555	PE O-40:7	LMGP02030005	M-H	M	1	0	1
774.5447458	791.546507	1.186049825	PE O-40:7;O	LMGP20020015	M-oh	M	3	0.555984421	4.667953262
790.539883	791.546507	0.854014701	PE O-40:7;O	LMGP20020015	M-H	M	3	0.555984421	4.667953262
791.5489745	791.546507	3.117344363	PE O-40:7;O	LMGP20020015	M-	M	3	0.555984421	4.667953262
772.5311958	773.535942	3.301433804	PE O-40:8	LMGP02030006	M-H	M	1	0	1
770.5154044	771.520292	3.126746187	PE O-40:9	LMGP02080002	M-H	M	2	0.608937348	3.217874696
771.5171712	771.520292	4.045058243	PE O-40:9	LMGP02080002	M-	M	2	0.608937348	3.217874696
796.6368125	813.661142	2.082703715	PE O-42:2	LMGP02020087	M-H	M-NH2	2	0	2
796.6368125	813.661142	2.727981518	PE O-42:2	LMGP02020087	M-	M-NH3	2	0	2
773.5842214	807.614192	0.893421182	PE O-42:5	LMGP02030091	M-oh	M-NH3	1	0	1
752.5483521	805.598542	3.029740067	PE O-42:6	LMGP02020089	M-2(H2O)	M-NH3	2	0.838729464	3.677458927
771.5707975	805.598542	1.867651359	PE O-42:6	LMGP02020089	M-oh	M-NH3	2	0.838729464	3.677458927
581.3095534	582.316903	0.085188513	PG 21:1;O	LMGP20060015	M-H	M	1	0	1
581.3095534	598.311818	0.727702451	PG 21:1;O2	LMGP20060016	M-oh	M	3	0.425690083	4.27707025
619.2867254	598.311818	0.3466184	PG 21:1;O2	LMGP20060016	M+Na-2h	M	3	0.425690083	4.27707025
598.3138807	598.311818	3.447493845	PG 21:1;O2	LMGP20060016	M-	M	3	0.425690083	4.27707025
579.2961295	594.316903	3.578065297	PG 22:2;O	LMGP20060019	M-Ch3	M	1	0	1
569.2623544	622.311818	2.755066842	PG 23:3;O2	LMGP20060010	M-2(H2O)	M-NH3	1	0	1
634.2861904	652.322383	3.592486638	PG 24:3;O3	LMGP20060008	M-H	M-NH3	1	0	1
634.2861904	666.338033	3.591960093	PG 25:3;O3	LMGP20060028	M-Ch3	M-NH3	1	0	1
647.2977599	664.322383	2.108845697	PG 25:4;O3	LMGP20060026	M-H	M-NH2	2	0	2
647.2977599	664.322383	2.899180908	PG 25:4;O3	LMGP20060026	M-	M-NH3	2	0	2
602.3699797	636.400238	1.585727358	PG 26:1	LMGP04010046	M-oh	M-NH3	2	0.179967975	2.35993595
618.3639979	636.400238	3.757052811	PG 26:1	LMGP04010046	M-H	M-NH3	2	0.179967975	2.35993595
837.4287713	680.353683	2.956794048	PG 26:3;O3	LMGP20060032	M+Dan-H	M	1	0	1
647.2977599	678.338033	1.991564083	PG 26:4;O3	LMGP20060030	M-Ch3	M-NH2	1	0	1
618.3639979	650.415888	3.75296718	PG 27:1	LMGP04010048	M-Ch3	M-NH3	1	0	1
701.3434855	664.395153	0.402692603	PG 27:2;O	LMGP20060023	M+K-2h	M	1	0	1
819.5084414	678.447188	4.241198625	PG 29:1	LMGP04010051	M+Dan-H	M-NH2	1	0	1
835.5372254	694.478488	0.520517118	PG 30:0	LMGP04010022	M+Dan-H	M-NH2	1	0	1
713.3910659	692.462838	2.37996606	PG 30:1	LMGP04010074	M+K-2h	M-NH2	2	-0.062529438	1.874941124
832.5156772	692.462838	3.304615799	PG 30:1	LMGP04010074	M+Dan-H	M-NH3	2	-0.062529438	1.874941124
893.4954843	736.416283	2.85345093	PG 30:3;O3	LMGP20060036	M+Dan-H	M	1	0	1
891.4801057	734.400633	3.230749216	PG 30:4;O3	LMGP20060034	M+Dan-H	M	1	0	1
729.4205242	708.494138	4.925633561	PG 31:0	LMGP04010057	M+K-2h	M-NH2	3	0.247823598	3.743470793
849.5500923	708.494138	3.417960035	PG 31:0	LMGP04010057	M+Dan-H	M-NH2	3	0.247823598	3.743470793
865.5679545	708.494138	4.634511998	PG 31:0	LMGP04010057	M+Dan-H	M	3	0.247823598	3.743470793
650.4046059	702.447188	3.784039953	PG 31:3	LMGP04010079	M-2(H2O)	M-NH2	2	-0.090486649	1.819026701
859.5276828	702.447188	4.832863299	PG 31:3	LMGP04010079	M+Dan-H	M	2	-0.090486649	1.819026701
722.5124815	722.509788	3.72790008	PG 32:0	LMGP04010027	M-	M	1	0	1
861.550857	720.494138	2.299766746	PG 32:1	LMGP04010059	M+Dan-H	M-NH2	1	0	1
664.4205711	716.462838	3.269970772	PG 32:3	LMGP04010061	M-2(H2O)	M-NH2	2	0.155820471	2.311640943
857.5191341	716.462838	2.902943359	PG 32:3	LMGP04010061	M+Dan-H	M-NH2	2	0.155820471	2.311640943
871.5253491	714.447188	1.485232242	PG 32:4	LMGP04010062	M+Dan-H	M	1	0	1
700.5013221	736.525438	3.959040737	PG 33:0	LMGP04010064	M-2(H2O)	M	2	0.765760475	3.53152095
736.5235716	736.525438	2.53405431	PG 33:0	LMGP04010064	M-	M	2	0.765760475	3.53152095
873.5533521	732.494138	1.144263537	PG 33:2	LMGP04010084	M+Dan-H	M-NH2	4	0.110805005	4.443220018
698.4657969	732.494138	1.239668966	PG 33:2	LMGP04010084	M-oh	M-NH3	4	0.110805005	4.443220018
872.5423439	732.494138	3.201359395	PG 33:2	LMGP04010084	M+Dan-H	M-NH3	4	0.110805005	4.443220018
889.5681622	732.494138	4.199154503	PG 33:2	LMGP04010084	M+Dan-H	M	4	0.110805005	4.443220018
678.4365364	730.478488	2.775628923	PG 33:3	LMGP04010085	M-2(H2O)	M-NH2	2	-0.155186336	1.689627328
887.5547383	730.478488	1.16324456	PG 33:3	LMGP04010085	M+Dan-H	M	2	-0.155186336	1.689627328
749.4393112	728.462838	2.434227359	PG 33:4	LMGP04010086	M+Na-2h	M	1	0	1
749.5303874	750.541088	4.530907877	PG 34:0	LMGP04010850	M-H	M	3	0.832403107	5.497209322
771.5171712	750.541088	1.842891189	PG 34:0	LMGP04010850	M+Na-2h	M	3	0.832403107	5.497209322
750.5395369	750.541088	2.066669864	PG 34:0	LMGP04010850	M-	M	3	0.832403107	5.497209322
715.5069364	748.525438	3.904256706	PG 34:1	LMGP04010002	M-oh	M-NH2	2	0.741653287	3.483306575
747.5169635	748.525438	1.569084899	PG 34:1	LMGP04010002	M-H	M	2	0.741653287	3.483306575
783.4610412	746.509788	3.554080537	PG 34:2	LMGP04010066	M+K-2h	M	2	0.431526179	2.863052358
746.5126891	746.509788	3.886230742	PG 34:2	LMGP04010066	M-	M	2	0.431526179	2.863052358
885.5510646	744.494138	1.946692623	PG 34:3	LMGP04010104	M+Dan-H	M-NH2	1	0	1
881.5242765	740.462838	4.135989851	PG 34:5	LMGP04010131	M+Dan-H	M-NH2	2	-0.108944957	1.782110087
704.4452928	740.462838	4.935844242	PG 34:5	LMGP04010131	M-2(H2O)	M	2	-0.108944957	1.782110087
749.5303874	764.556738	4.51324607	PG 35:0	LMGP04010088	M-Ch3	M	1	0	1
747.5169635	762.541088	1.605815219	PG 35:1	LMGP04010089	M-Ch3	M	1	0	1
724.5015297	760.525438	3.561041495	PG 35:2	LMGP04010090	M-2(H2O)	M	2	0.201578257	2.403156514
797.4722442	760.525438	2.358666446	PG 35:2	LMGP04010090	M+K-2h	M	2	0.201578257	2.403156514
909.5415221	752.462838	2.105164099	PG 35:6	LMGP04010092	M+Dan-H	M	1	0	1
726.5344541	778.572388	2.556183721	PG 36:0	LMGP04010038	M-2(H2O)	M-NH2	2	0.41264513	2.82529026
778.5714674	778.572388	1.182384542	PG 36:0	LMGP04010038	M-	M	2	0.41264513	2.82529026
743.5388669	776.556738	4.575296327	PG 36:1	LMGP04010037	M-oh	M-NH2	2	0.718951694	3.437903389
776.5531684	776.556738	4.596684898	PG 36:1	LMGP04010037	M-	M	2	0.718951694	3.437903389
773.530595	774.541088	4.122394677	PG 36:2	LMGP04010033	M-H	M	3	0.567350061	4.702050182
811.4889525	774.541088	0.949549164	PG 36:2	LMGP04010033	M+K-2h	M	3	0.567350061	4.702050182
774.5447458	774.541088	4.72253505	PG 36:2	LMGP04010033	M-	M	3	0.567350061	4.702050182
771.5171712	772.525438	1.251522675	PG 36:3	LMGP04010136	M-H	M	1	0	1
769.5059462	770.509788	4.488208497	PG 36:4	LMGP04010036	M-H	M	1	0	1
770.4250837	766.478488	2.029036593	PG 36:6	LMGP04010220	M+Na-2h	M-NH3	1	0	1
731.4388232	764.462838	3.389013322	PG 36:7	LMGP04010138	M-oh	M-NH2	3	0.181042599	3.543127797
769.4172012	764.462838	2.109588236	PG 36:7	LMGP04010138	M+Na-2h	M-NH2	3	0.181042599	3.543127797
749.4393112	764.462838	0.819859378	PG 36:7	LMGP04010138	M-Ch3	M	3	0.181042599	3.543127797
754.5266153	788.556738	1.107884458	PG 37:2	LMGP04010158	M-oh	M-NH3	2	0.293744734	2.587489469
773.530595	788.556738	4.112531257	PG 37:2	LMGP04010158	M-Ch3	M	2	0.293744734	2.587489469
771.5171712	786.541088	1.292790959	PG 37:3	LMGP04010189	M-Ch3	M	1	0	1
769.5059462	784.525438	4.344294178	PG 37:4	LMGP04010006	M-Ch3	M	1	0	1
773.5842214	806.603688	2.426738556	PG 38:0	LMGP04010243	M-oh	M-NH2	2	0.583782399	3.167564797
827.5761571	806.603688	2.765748908	PG 38:0	LMGP04010243	M+Na-2h	M	2	0.583782399	3.167564797
752.5483521	804.588038	0.296068462	PG 38:1	LMGP04010199	M-2(H2O)	M-NH2	1	0	1
767.5390746	800.556738	4.697533387	PG 38:3	LMGP04010224	M-oh	M-NH2	1	0	1
770.4250837	788.462838	4.952965312	PG 38:9	LMGP04010449	M-H	M-NH3	1	0	1
784.5768473	818.603688	2.942063169	PG 39:1	LMGP04010245	M-oh	M-NH3	2	0.434434554	2.868869108
800.5728765	818.603688	3.710730142	PG 39:1	LMGP04010245	M-H	M-NH3	2	0.434434554	2.868869108
800.5728765	816.588038	4.362754465	PG 39:2	LMGP04010246	M-	M-NH2	1	0	1
814.5719817	814.572388	0.498775184	PG 39:3	LMGP04010275	M-	M	1	0	1
760.5173416	812.556738	0.649359291	PG 39:4	LMGP04010247	M-2(H2O)	M-NH2	1	0	1
800.5728765	832.619338	3.588215881	PG 40:1	LMGP04010320	M-Ch3	M-NH3	1	0	1
797.4722442	814.478488	4.351050485	PG 40:10	LMGP04010455	M-oh	M	1	0	1
775.5438807	828.588038	4.334835746	PG 40:3	LMGP04010338	M-2(H2O)	M-NH3	1	0	1
793.5527061	826.572388	2.107744278	PG 40:4	LMGP04010364	M-oh	M-NH2	1	0	1
838.4281706	818.509788	4.481685254	PG 40:8	LMGP04010045	M+K-2h	M-NH3	1	0	1
828.6047544	846.634988	4.270478275	PG 41:1	LMGP04010476	M-H	M-NH3	1	0	1
828.6047544	844.619338	4.902198279	PG 41:2	LMGP04010477	M-	M-NH2	2	0.585432161	3.170864321
843.615246	844.619338	3.798148155	PG 41:2	LMGP04010477	M-H	M	2	0.585432161	3.170864321
879.5490358	842.603688	3.859729014	PG 41:3	LMGP04010508	M+K-2h	M	1	0	1
881.5827183	860.650638	2.561264824	PG 42:1	LMGP04010525	M+K-2h	M-NH2	2	0.1204136	2.2408272
828.6047544	860.650638	4.142838957	PG 42:1	LMGP04010525	M-Ch3	M-NH3	2	0.1204136	2.2408272
843.615246	858.634988	3.677919016	PG 42:2	LMGP04010526	M-Ch3	M	2	0.095222717	2.190445433
895.5852203	858.634988	1.90108545	PG 42:2	LMGP04010526	M+K-2h	M	2	0.095222717	2.190445433
893.5686225	856.619338	0.799045947	PG 42:3	LMGP04010555	M+K-2h	M	1	0	1
812.5372999	848.556738	2.076348682	PG 42:7	LMGP04010557	M-2(H2O)	M	2	-0.072084238	1.855831524
885.5035697	848.556738	2.083919829	PG 42:7	LMGP04010557	M+K-2h	M	2	-0.072084238	1.855831524
883.488474	846.541088	1.43410068	PG 42:8	LMGP04010588	M+K-2h	M	1	0	1
808.5046941	844.525438	0.540107202	PG 42:9	LMGP04010619	M-2(H2O)	M	2	0.171351297	2.342702594
865.5033515	844.525438	3.805087377	PG 42:9	LMGP04010619	M+Na-2h	M	2	0.171351297	2.342702594
891.4724386	870.541088	1.694009496	PG 44:10	LMGP04010845	M+K-2h	M-NH2	3	0.164629498	3.493888494
890.4635782	870.541088	0.504593364	PG 44:10	LMGP04010845	M+K-2h	M-NH3	3	0.164629498	3.493888494
834.5232008	870.541088	3.805434959	PG 44:10	LMGP04010845	M-2(H2O)	M	3	0.164629498	3.493888494
865.5033515	866.509788	0.996531675	PG 44:12	LMGP04010977	M-H	M	1	0	1
907.5927893	886.666288	3.806021101	PG 44:2	LMGP04010723	M+K-2h	M-NH2	1	0	1
699.4970477	714.519958	0.014420857	PG dO-34:4	LMGP04040003	M-Ch3	M	1	0	1
772.6433235	806.676458	4.816553588	PG dO-40:0	LMGP04040008	M-oh	M-NH3	1	0	1
839.4601439	802.514873	4.148361059	PG dO-40:10;1	LMGP04040006	M+K-2h	M	1	0	1
787.531935	788.535608	4.599602865	PG dO-40:9	LMGP04040004	M-H	M	1	0	1
647.4649095	664.467923	0.471831562	PG O-29:1	LMGP04030002	M-oh	M	1	0	1
698.4657969	694.514873	3.992773102	PG O-31:0	LMGP04020005	M+Na-2h	M-NH3	1	0	1
673.4834161	690.483573	3.683128058	PG O-31:2	LMGP04030006	M-oh	M	1	0	1
687.4945063	704.499223	2.862603658	PG O-32:2	LMGP04030008	M-oh	M	1	0	1
701.5119995	718.514873	0.241413625	PG O-33:2	LMGP04020009	M-oh	M	1	0	1
698.4657969	716.499223	0.590441849	PG O-33:3	LMGP04030011	M-H	M-NH3	3	0.210358998	3.631076995
699.4970477	716.499223	0.732304529	PG O-33:3	LMGP04030011	M-oh	M	3	0.210358998	3.631076995
753.445044	716.499223	3.878562701	PG O-33:3	LMGP04030011	M+K-2h	M	3	0.210358998	3.631076995
703.5385208	736.561823	2.549849391	PG O-34:0	LMGP04020043	M-oh	M-NH2	3	0.65804018	4.974120541
719.5386593	736.561823	3.883334739	PG O-34:0	LMGP04020043	M-H	M-NH2	3	0.65804018	4.974120541
719.5386593	736.561823	4.596154127	PG O-34:0	LMGP04020043	M-	M-NH3	3	0.65804018	4.974120541
715.5069364	732.530523	3.327422795	PG O-34:2	LMGP04020079	M-H	M-NH2	2	0	2
715.5069364	732.530523	4.044165802	PG O-34:2	LMGP04020079	M-	M-NH3	2	0	2
698.4657969	730.514873	0.510668844	PG O-34:3	LMGP04020077	M-Ch3	M-NH3	1	0	1
868.5524369	728.499223	3.655453353	PG O-34:4	LMGP04020010	M+Dan-H	M-NH3	1	0	1
731.4388232	726.483573	0.999013211	PG O-34:5	LMGP04030015	M+Na-2h	M-NH2	1	0	1
719.5386593	750.577473	3.744206029	PG O-35:0	LMGP04020024	M-Ch3	M-NH2	3	0.441360456	4.324081367
754.5266153	750.577473	1.320809564	PG O-35:0	LMGP04020024	M+Na-2h	M-NH3	3	0.441360456	4.324081367
714.5552464	750.577473	1.367733729	PG O-35:0	LMGP04020024	M-2(H2O)	M	3	0.441360456	4.324081367
715.5069364	746.546173	3.197979338	PG O-35:2	LMGP04020026	M-Ch3	M-NH2	1	0	1
727.5289782	744.530523	1.551636577	PG O-35:3	LMGP04030038	M-oh	M	1	0	1
746.5614403	764.593123	2.833412854	PG O-36:0	LMGP04020070	M-H	M-NH3	1	0	1
746.5614403	762.577473	3.52929993	PG O-36:1	LMGP04020012	M-	M-NH2	1	0	1
743.5388669	760.561823	4.033835223	PG O-36:2	LMGP04020013	M-H	M-NH2	3	0.879598038	5.638794114
726.5344541	760.561823	2.472138945	PG O-36:2	LMGP04020013	M-oh	M-NH3	3	0.879598038	5.638794114
743.5388669	760.561823	4.724160961	PG O-36:2	LMGP04020013	M-	M-NH3	3	0.879598038	5.638794114
898.5995866	758.546173	3.773903413	PG O-36:3	LMGP04020029	M+Dan-H	M-NH3	1	0	1
897.587596	756.530523	1.72227618	PG O-36:4	LMGP04020031	M+Dan-H	M-NH2	2	0.828447707	3.656895414
896.5822413	756.530523	1.543137529	PG O-36:4	LMGP04020031	M+Dan-H	M-NH3	2	0.828447707	3.656895414
894.5689232	754.514873	4.637783005	PG O-36:5	LMGP04020074	M+Dan-H	M-NH3	1	0	1
725.5586596	778.608773	3.036559016	PG O-37:0	LMGP04020014	M-2(H2O)	M-NH3	2	0.455863378	2.911726755
746.5614403	778.608773	2.718192296	PG O-37:0	LMGP04020014	M-Ch3	M-NH3	2	0.455863378	2.911726755
743.5388669	774.577473	3.896294164	PG O-37:2	LMGP04020050	M-Ch3	M-NH2	2	0.693724081	3.387448161
811.5272675	774.577473	1.542148323	PG O-37:2	LMGP04020050	M+K-2h	M	2	0.693724081	3.387448161
754.5266153	772.561823	1.758605117	PG O-37:3	LMGP04030066	M-H	M-NH3	1	0	1
774.5884957	792.624423	2.621876198	PG O-38:0	LMGP04020051	M-H	M-NH3	1	0	1
773.5842214	790.608773	1.862385452	PG O-38:1	LMGP04020015	M-H	M-NH2	4	0.26152639	5.04610556
774.5884957	790.608773	1.96456296	PG O-38:1	LMGP04020015	M-	M-NH2	4	0.26152639	5.04610556
810.5276213	790.608773	4.050747529	PG O-38:1	LMGP04020015	M+K-2h	M-NH3	4	0.26152639	5.04610556
773.5842214	790.608773	2.52647838	PG O-38:1	LMGP04020015	M-	M-NH3	4	0.26152639	5.04610556
771.5707975	788.593123	4.690026539	PG O-38:2	LMGP04020016	M-H	M-NH2	2	0.593278205	3.18655641
793.5527061	788.593123	4.574209802	PG O-38:2	LMGP04020016	M+Na-2h	M-NH2	2	0.593278205	3.18655641
807.5097678	786.577473	3.07517918	PG O-38:3	LMGP04020036	M+K-2h	M-NH2	3	0.104410682	3.313232045
752.5483521	786.577473	0.163052207	PG O-38:3	LMGP04020036	M-oh	M-NH3	3	0.104410682	3.313232045
754.5266153	786.577473	1.790836068	PG O-38:3	LMGP04020036	M-Ch3	M-NH3	3	0.104410682	3.313232045
767.5390746	784.561823	4.175127949	PG O-38:4	LMGP04020017	M-H	M-NH2	2	0	2
767.5390746	784.561823	4.844336224	PG O-38:4	LMGP04020017	M-	M-NH3	2	0	2
803.5174481	782.546173	4.376685622	PG O-38:5	LMGP04020085	M+Na-2h	M	1	0	1
797.4722442	776.499223	2.162043671	PG O-38:8	LMGP04110003	M+Na-2h	M	2	0.757303352	3.514606704
813.4480093	776.499223	0.239936323	PG O-38:8	LMGP04110003	M+K-2h	M	2	0.757303352	3.514606704
774.4851847	774.483573	2.081011576	PG O-38:9	LMGP04110002	M-	M	1	0	1
774.5884957	806.640073	2.638305914	PG O-39:0	LMGP04020037	M-Ch3	M-NH3	1	0	1
773.5842214	804.624423	1.767804287	PG O-39:1	LMGP04020058	M-Ch3	M-NH2	1	0	1
771.5707975	802.608773	4.545830496	PG O-39:2	LMGP04030074	M-Ch3	M-NH2	2	0.620824152	3.241648305
784.5768473	802.608773	2.396418157	PG O-39:2	LMGP04030074	M-H	M-NH3	2	0.620824152	3.241648305
784.5768473	816.624423	2.294061377	PG O-40:2	LMGP04020039	M-Ch3	M-NH3	1	0	1
835.5372254	814.608773	1.747482234	PG O-40:3	LMGP04020062	M+K-2h	M-NH2	1	0	1
832.5156772	812.593123	0.619413174	PG O-40:4	LMGP04020040	M+K-2h	M-NH3	1	0	1
793.5527061	810.577473	1.550999115	PG O-40:5	LMGP04020064	M-H	M-NH2	2	0	2
793.5527061	810.577473	2.198732427	PG O-40:5	LMGP04020064	M-	M-NH3	2	0	2
775.5438807	808.561823	4.306106873	PG O-40:6	LMGP04020083	M-oh	M-NH2	1	0	1
841.4753724	804.530523	4.661847739	PG O-40:8	LMGP04110004	M+K-2h	M	1	0	1
974.7218545	834.671373	0.083158699	PG O-41:0	LMGP04020065	M+Dan-H	M-NH3	1	0	1
973.712705	832.655723	1.674103897	PG O-41:1	LMGP04030081	M+Dan-H	M-NH2	2	-0.081895714	1.836208572
796.6368125	832.655723	2.74968664	PG O-41:1	LMGP04030081	M-2(H2O)	M	2	-0.081895714	1.836208572
989.7420941	848.687023	3.894024948	PG O-42:0	LMGP04020069	M+Dan-H	M-NH2	1	0	1
987.7335454	846.671373	4.483941332	PG O-42:1	LMGP04020066	M+Dan-H	M-NH2	1	0	1
861.550857	840.624423	4.094550013	PG O-42:4	LMGP04020068	M+K-2h	M-NH2	1	0	1
979.6668835	838.608773	0.31645702	PG O-42:5	LMGP04030085	M+Dan-H	M-NH2	2	0.928887356	3.857774712
978.6594048	838.608773	0.096529661	PG O-42:5	LMGP04030085	M+Dan-H	M-NH3	2	0.928887356	3.857774712
857.5191341	836.593123	4.619764075	PG O-42:6	LMGP04020093	M+K-2h	M-NH2	2	0.693289078	3.386578157
800.5728765	836.593123	1.139762614	PG O-42:6	LMGP04020093	M-2(H2O)	M	2	0.693289078	3.386578157
871.5253491	834.577473	0.867359923	PG O-42:7	LMGP04030093	M+K-2h	M	1	0	1
811.4889525	828.491771	0.142987734	PGP 34:1	LMGP05010001	M-oh	M	1	0	1
634.2861904	686.327863	2.547609641	PI 22:1;O	LMGP20050015	M-2(H2O)	M-NH2	1	0	1
611.2622806	728.338428	2.712978838	PI 23:2;O3	LMGP20050011	M+Na-2h	M-C4H10O5	1	0	1
839.4601439	698.400633	1.625085179	PI 24:0	LMGP06010962	M+Dan-H	M-NH2	1	0	1
601.2780382	740.338428	0.359863705	PI 24:3;O3	LMGP20050008	M-H	M-C4H10O5	1	0	1
731.4388232	712.416283	2.437395433	PI 25:0	LMGP06010003	M+Dan-H	M-C4H10O5	1	0	1
601.2780382	754.354078	0.419459476	PI 25:3;O3	LMGP20050028	M-Ch3	M-C4H10O5	1	0	1
867.4892208	726.431933	1.497924417	PI 26:0	LMGP06010903	M+Dan-H	M-NH2	2	0.98326131	3.966522619
866.4857927	726.431933	4.554888196	PI 26:0	LMGP06010903	M+Dan-H	M-NH3	2	0.98326131	3.966522619
865.4744431	724.416283	0.297938317	PI 26:1	LMGP06010014	M+Dan-H	M-NH2	1	0	1
705.4115612	738.431933	1.42498329	PI 27:1	LMGP06010016	M-oh	M-NH2	1	0	1
892.4970427	752.447583	1.450208055	PI 28:1	LMGP06010017	M+Dan-H	M-NH3	1	0	1
745.3669718	798.416678	2.451276019	PI 28:2;O3	LMGP20050003	M-2(H2O)	M-NH3	1	0	1
749.4393112	766.463233	2.742874844	PI 29:1	LMGP06010019	M-H	M-NH2	2	0	2
749.4393112	766.463233	3.427887168	PI 29:1	LMGP06010019	M-	M-NH3	2	0	2
749.4393112	780.478883	2.629556206	PI 30:1	LMGP06010042	M-Ch3	M-NH2	2	-0.024606759	1.950786483
937.5576354	780.478883	2.117182087	PI 30:1	LMGP06010042	M+Dan-H	M	2	-0.024606759	1.950786483
661.3887813	778.463233	4.716549881	PI 30:2	LMGP06010021	M+Na-2h	M-C4H10O5	2	-0.016357227	1.967285546
935.5427831	778.463233	3.14740041	PI 30:2	LMGP06010021	M+Dan-H	M	2	-0.016357227	1.967285546
602.3699797	776.447583	4.610590917	PI 30:3	LMGP06010022	M-2(H2O)	M-C4H10O5	1	0	1
669.373616	808.437413	4.544121095	PI 30:3;O2	LMGP20050035	M-H	M-C4H10O5	1	0	1
669.373616	824.432328	3.867671164	PI 30:3;O3	LMGP20050036	M-oh	M-C4H10O5	1	0	1
931.5110241	774.431933	2.571059846	PI 30:4	LMGP06010024	M+Dan-H	M	1	0	1
933.5344189	792.478883	3.58370165	PI 31:2	LMGP06010046	M+Dan-H	M-NH2	1	0	1
947.5427695	790.463233	3.082310724	PI 31:3	LMGP06010047	M+Dan-H	M	1	0	1
671.4651171	810.525833	0.730946472	PI 32:0	LMGP06010007	M-H	M-C4H10O5	4	0.671420232	6.685680927
672.4693915	810.525833	4.463874251	PI 32:0	LMGP06010007	M-	M-C4H10O5	4	0.671420232	6.685680927
809.516919	810.525833	1.991289828	PI 32:0	LMGP06010007	M-H	M	4	0.671420232	6.685680927
810.5276213	810.525833	2.206397897	PI 32:0	LMGP06010007	M-	M	4	0.671420232	6.685680927
775.4855175	808.510183	4.009143276	PI 32:1	LMGP06010027	M-oh	M-NH2	1	0	1
753.445044	806.494533	2.157324155	PI 32:2	LMGP06010028	M-2(H2O)	M-NH3	1	0	1
959.5391737	802.463233	1.44467033	PI 32:4	LMGP06010030	M+Dan-H	M	1	0	1
661.3887813	800.447583	1.651170961	PI 32:5	LMGP06010031	M-H	M-C4H10O5	1	0	1
671.4651171	824.541483	0.779161605	PI 33:0	LMGP06010032	M-Ch3	M-C4H10O5	2	0.804047124	3.608094249
809.516919	824.541483	2.018081595	PI 33:0	LMGP06010032	M-Ch3	M	2	0.804047124	3.608094249
961.5644648	820.510183	4.989740101	PI 33:2	LMGP06010052	M+Dan-H	M-NH2	1	0	1
784.4654265	818.494533	0.174294101	PI 33:3	LMGP06010053	M-oh	M-NH3	1	0	1
783.4610412	816.478883	4.387400208	PI 33:4	LMGP06010054	M-oh	M-NH2	1	0	1
955.5189036	814.463233	3.321576398	PI 33:5	LMGP06010055	M+Dan-H	M-NH2	2	-0.040274568	1.919450865
661.3887813	814.463233	1.561366984	PI 33:5	LMGP06010055	M-Ch3	M-C4H10O5	2	-0.040274568	1.919450865
699.4970477	838.557133	0.045430426	PI 34:0	LMGP06010819	M-H	M-C4H10O5	5	0.752172258	8.760861289
857.5776355	838.557133	4.50072102	PI 34:0	LMGP06010819	M+Dan-H	M-C4H10O5	5	0.752172258	8.760861289
700.5013221	838.557133	3.562706935	PI 34:0	LMGP06010819	M-	M-C4H10O5	5	0.752172258	8.760861289
837.5498194	838.557133	0.016168929	PI 34:0	LMGP06010819	M-H	M	5	0.752172258	8.760861289
859.5276828	838.557133	4.949183229	PI 34:0	LMGP06010819	M+Na-2h	M	5	0.752172258	8.760861289
803.5174481	836.541483	3.121042764	PI 34:1	LMGP06010001	M-oh	M-NH2	6	0.407407034	8.444442204
802.5082986	836.541483	4.704311578	PI 34:1	LMGP06010001	M-oh	M-NH3	6	0.407407034	8.444442204
697.4836238	836.541483	2.706630728	PI 34:1	LMGP06010001	M-H	M-C4H10O5	6	0.407407034	8.444442204
835.5372254	836.541483	3.636887263	PI 34:1	LMGP06010001	M-H	M	6	0.407407034	8.444442204
857.5191341	836.541483	3.527708607	PI 34:1	LMGP06010001	M+Na-2h	M	6	0.407407034	8.444442204
836.5414998	836.541483	0.020082028	PI 34:1	LMGP06010001	M-	M	6	0.407407034	8.444442204
800.4948747	834.525833	2.048130449	PI 34:2	LMGP06010034	M-oh	M-NH3	3	0.542083131	4.626249393
695.4653248	834.525833	0.461081614	PI 34:2	LMGP06010034	M-H	M-C4H10O5	3	0.542083131	4.626249393
834.5232008	834.525833	3.15413628	PI 34:2	LMGP06010034	M-	M	3	0.542083131	4.626249393
867.5298548	848.505098	0.565986696	PI 34:3;O	LMGP20050037	M+Dan-H	M-C4H10O5	1	0	1
797.4722442	830.494533	1.041250083	PI 34:4	LMGP06010035	M-oh	M-NH2	1	0	1
699.4970477	852.572783	0.013962433	PI 35:0	LMGP06010056	M-Ch3	M-C4H10O5	2	0.670163164	3.340326329
837.5498194	852.572783	0.074549148	PI 35:0	LMGP06010056	M-Ch3	M	2	0.670163164	3.340326329
697.4836238	850.557133	2.603245757	PI 35:1	LMGP06010057	M-Ch3	M-C4H10O5	3	0.61826208	4.85478624
835.5372254	850.557133	3.518173542	PI 35:1	LMGP06010057	M-Ch3	M	3	0.61826208	4.85478624
849.5500923	850.557133	0.304898447	PI 35:1	LMGP06010057	M-H	M	3	0.61826208	4.85478624
695.4653248	848.541483	0.512390463	PI 35:2	LMGP06010058	M-Ch3	M-C4H10O5	2	0.240814421	2.481628843
848.5391162	848.541483	2.789213012	PI 35:2	LMGP06010058	M-	M	2	0.240814421	2.481628843
811.4889525	844.510183	0.229252193	PI 35:4	LMGP06010059	M-oh	M-NH2	1	0	1
704.4452928	842.494533	4.253098263	PI 35:5	LMGP06010123	M-	M-C4H10O5	1	0	1
727.5289782	866.588433	0.77157973	PI 36:0	LMGP06010008	M-H	M-C4H10O5	2	0.846036223	3.692072446
885.6095661	866.588433	3.627511559	PI 36:0	LMGP06010008	M+Dan-H	M-C4H10O5	2	0.846036223	3.692072446
885.5035697	864.572783	1.053408726	PI 36:1	LMGP06010074	M+K-2h	M-NH2	6	0.337809328	8.02685597
811.5272675	864.572783	2.583494954	PI 36:1	LMGP06010074	M-2(H2O)	M-NH3	6	0.337809328	8.02685597
725.5155544	864.572783	3.348187628	PI 36:1	LMGP06010074	M-H	M-C4H10O5	6	0.337809328	8.02685597
849.5500923	864.572783	0.242123719	PI 36:1	LMGP06010074	M-Ch3	M	6	0.337809328	8.02685597
885.5510646	864.572783	4.142643405	PI 36:1	LMGP06010074	M+Na-2h	M	6	0.337809328	8.02685597
864.5685552	864.572783	4.890037124	PI 36:1	LMGP06010074	M-	M	6	0.337809328	8.02685597
883.488474	862.557133	1.698489348	PI 36:2	LMGP06010075	M+K-2h	M-NH2	6	0.497549171	8.985295025
881.5827183	862.557133	1.517218762	PI 36:2	LMGP06010075	M+Dan-H	M-C4H10O5	6	0.497549171	8.985295025
724.5015297	862.557133	3.222814873	PI 36:2	LMGP06010075	M-	M-C4H10O5	6	0.497549171	8.985295025
861.550857	862.557133	1.187126158	PI 36:2	LMGP06010075	M-H	M	6	0.497549171	8.985295025
883.5327656	862.557133	1.081239929	PI 36:2	LMGP06010075	M+Na-2h	M	6	0.497549171	8.985295025
862.5551313	862.557133	2.320609149	PI 36:2	LMGP06010075	M-	M	6	0.497549171	8.985295025
808.5046941	860.541483	3.643279444	PI 36:3	LMGP06010104	M-2(H2O)	M-NH2	2	0.699492323	3.398984646
721.4838315	860.541483	2.872463659	PI 36:3	LMGP06010104	M-H	M-C4H10O5	2	0.699492323	3.398984646
857.5191341	858.525833	0.700135693	PI 36:4	LMGP06010076	M-H	M	1	0	1
818.4708836	854.494533	2.866500309	PI 36:6	LMGP06010188	M-2(H2O)	M	2	-0.090164744	1.819670513
837.4948261	854.494533	3.502708994	PI 36:6	LMGP06010188	M-oh	M	2	-0.090164744	1.819670513
727.5289782	880.604083	0.702520193	PI 37:0	LMGP06010124	M-Ch3	M-C4H10O5	1	0	1
725.5155544	878.588433	3.237866867	PI 37:1	LMGP06010125	M-Ch3	M-C4H10O5	1	0	1
861.550857	876.572783	1.111104848	PI 37:2	LMGP06010126	M-Ch3	M	1	0	1
721.4838315	874.557133	2.769258221	PI 37:3	LMGP06010157	M-Ch3	M-C4H10O5	2	0.241876248	2.483752496
873.5533521	874.557133	4.023845897	PI 37:3	LMGP06010157	M-H	M	2	0.241876248	2.483752496
698.4657969	872.541483	1.905538962	PI 37:4	LMGP06010004	M-2(H2O)	M-C4H10O5	3	0.38636053	4.15908159
857.5191341	872.541483	0.631585618	PI 37:4	LMGP06010004	M-Ch3	M	3	0.38636053	4.15908159
872.5423439	872.541483	0.986680501	PI 37:4	LMGP06010004	M-	M	3	0.38636053	4.15908159
753.445044	870.525833	3.062039568	PI 37:5	LMGP06010158	M+Na-2h	M-C4H10O5	1	0	1
813.4480093	866.494533	1.414225518	PI 37:7	LMGP06010159	M-2(H2O)	M-NH3	1	0	1
755.5636509	894.619733	4.51731614	PI 38:0	LMGP06010211	M-H	M-C4H10O5	1	0	1
913.5781201	892.604083	0.742704085	PI 38:1	LMGP06010167	M+Na-2h	M	1	0	1
856.5636109	890.588433	4.970842948	PI 38:2	LMGP06010168	M-oh	M-NH3	1	0	1
907.5927893	888.572783	4.805850868	PI 38:3	LMGP06010192	M+Dan-H	M-C4H10O5	3	0.145377517	3.436132552
873.5533521	888.572783	3.904107592	PI 38:3	LMGP06010192	M-Ch3	M	3	0.145377517	3.436132552
888.5687629	888.572783	4.524248741	PI 38:3	LMGP06010192	M-	M	3	0.145377517	3.436132552
885.5510646	886.557133	1.389227855	PI 38:4	LMGP06010010	M-H	M	1	0	1
889.5015699	884.541483	4.647578944	PI 38:5	LMGP06010193	M+Na-2h	M-NH2	2	0.693438534	3.386877068
883.5327656	884.541483	1.602378268	PI 38:5	LMGP06010193	M-H	M	2	0.693438534	3.386877068
865.5033515	882.525833	4.014116027	PI 38:6	LMGP06010011	M-H	M-NH2	2	0	2
865.5033515	882.525833	4.609039658	PI 38:6	LMGP06010011	M-	M-NH3	2	0	2
755.5636509	908.635383	4.392610014	PI 39:0	LMGP06010212	M-Ch3	M-C4H10O5	1	0	1
887.5986143	904.604083	3.060639966	PI 39:2	LMGP06010214	M-oh	M	1	0	1
885.5510646	900.572783	1.312087204	PI 39:4	LMGP06010215	M-Ch3	M	1	0	1
903.5141477	898.557133	1.156057506	PI 39:5	LMGP06010244	M+Na-2h	M-NH2	3	0.342568622	4.027705867
883.5327656	898.557133	1.633029354	PI 39:5	LMGP06010244	M-Ch3	M	3	0.342568622	4.027705867
919.5315858	898.557133	0.275161401	PI 39:5	LMGP06010244	M+Na-2h	M	3	0.342568622	4.027705867
865.5033515	896.541483	3.895594093	PI 39:6	LMGP06010274	M-Ch3	M-NH2	1	0	1
841.4753724	894.525833	3.031191984	PI 39:7	LMGP06010245	M-2(H2O)	M-NH3	1	0	1
840.47068	892.510183	0.471760619	PI 39:8	LMGP06010275	M-2(H2O)	M-NH2	3	0.697382104	5.092146311
839.4601439	892.510183	2.565800993	PI 39:8	LMGP06010275	M-2(H2O)	M-NH3	3	0.697382104	5.092146311
911.535328	892.510183	0.973021376	PI 39:8	LMGP06010275	M+Dan-H	M-C4H10O5	3	0.697382104	5.092146311
886.6089653	920.635383	3.075502153	PI 40:1	LMGP06010288	M-oh	M-NH3	2	0.391418028	2.782836055
746.5614403	920.635383	0.087661321	PI 40:1	LMGP06010288	M-2(H2O)	M-C4H10O5	2	0.391418028	2.782836055
865.5679545	918.619733	4.386381977	PI 40:2	LMGP06010289	M-2(H2O)	M-NH3	1	0	1
864.5685552	916.604083	4.796265547	PI 40:3	LMGP06010306	M-2(H2O)	M-NH2	2	0.993484031	3.986968061
863.5594057	916.604083	3.351313565	PI 40:3	LMGP06010306	M-2(H2O)	M-NH3	2	0.993484031	3.986968061
918.5389144	914.588433	2.548105726	PI 40:4	LMGP06010332	M+Na-2h	M-NH3	4	0.448245826	5.792983305
897.587596	914.588433	2.036953326	PI 40:4	LMGP06010332	M-oh	M	4	0.448245826	5.792983305
913.5781201	914.588433	3.294323461	PI 40:4	LMGP06010332	M-H	M	4	0.448245826	5.792983305
914.5850954	914.588433	3.649304944	PI 40:4	LMGP06010332	M-	M	4	0.448245826	5.792983305
860.5368323	912.572783	4.354063689	PI 40:5	LMGP06010307	M-2(H2O)	M-NH2	4	0.410586278	5.642345113
879.5490358	912.572783	2.545709566	PI 40:5	LMGP06010307	M-oh	M-NH2	4	0.410586278	5.642345113
859.5276828	912.572783	2.902727324	PI 40:5	LMGP06010307	M-2(H2O)	M-NH3	4	0.410586278	5.642345113
916.5221016	912.572783	1.279524387	PI 40:5	LMGP06010307	M+Na-2h	M-NH3	4	0.410586278	5.642345113
858.5185369	910.557133	1.458383366	PI 40:6	LMGP06010012	M-2(H2O)	M-NH2	2	0.478400666	2.956801331
915.5161851	910.557133	3.378374918	PI 40:6	LMGP06010012	M+Na-2h	M-NH2	2	0.478400666	2.956801331
856.4994743	908.541483	2.294477913	PI 40:7	LMGP06010013	M-2(H2O)	M-NH2	2	-0.097805125	1.80438975
912.4875164	908.541483	2.330644453	PI 40:7	LMGP06010013	M+Na-2h	M-NH3	2	-0.097805125	1.80438975
889.5015699	906.525833	1.942572393	PI 40:8	LMGP06010422	M-H	M-NH2	3	0.725699786	5.177099359
927.451894	906.525833	4.208307692	PI 40:8	LMGP06010422	M+K-2h	M-NH2	3	0.725699786	5.177099359
889.5015699	906.525833	2.521748008	PI 40:8	LMGP06010422	M-	M-NH3	3	0.725699786	5.177099359
900.6188386	934.651033	3.151181522	PI 41:1	LMGP06010444	M-oh	M-NH3	1	0	1
813.5460564	930.619733	4.778245091	PI 41:3	LMGP06010476	M+Na-2h	M-C4H10O5	1	0	1
895.5852203	928.604083	2.758338637	PI 41:4	LMGP06010446	M-oh	M-NH2	7	0.170595908	8.194171359
911.5818461	928.604083	4.078357243	PI 41:4	LMGP06010446	M-H	M-NH2	7	0.170595908	8.194171359
932.5549556	928.604083	2.93101431	PI 41:4	LMGP06010446	M+Na-2h	M-NH3	7	0.170595908	8.194171359
911.5818461	928.604083	4.64376012	PI 41:4	LMGP06010446	M-	M-NH3	7	0.170595908	8.194171359
754.5266153	928.604083	3.709171244	PI 41:4	LMGP06010446	M-2(H2O)	M-C4H10O5	7	0.170595908	8.194171359
811.5272675	928.604083	1.408472539	PI 41:4	LMGP06010446	M+Na-2h	M-C4H10O5	7	0.170595908	8.194171359
913.5781201	928.604083	3.298445877	PI 41:4	LMGP06010446	M-Ch3	M	7	0.170595908	8.194171359
893.5686225	926.588433	1.741383649	PI 41:5	LMGP06010477	M-oh	M-NH2	2	0.450920581	2.901841162
787.531935	926.588433	3.912581908	PI 41:5	LMGP06010477	M-H	M-C4H10O5	2	0.450920581	2.901841162
871.5253491	924.572783	0.340948245	PI 41:6	LMGP06010447	M-2(H2O)	M-NH3	1	0	1
774.5884957	948.666683	4.38919803	PI 42:1	LMGP06010493	M-2(H2O)	M-C4H10O5	1	0	1
912.4875164	930.525833	4.801052827	PI 42:10	LMGP06010616	M-H	M-NH3	2	-0.04427093	1.91145814
813.4480093	930.525833	0.322087046	PI 42:10	LMGP06010616	M+Na-2h	M-C4H10O5	2	-0.04427093	1.91145814
911.4882331	928.510183	4.387795276	PI 42:11	LMGP06010809	M-H	M-NH2	3	0.899432713	5.698298139
912.4875164	928.510183	4.24609126	PI 42:11	LMGP06010809	M-	M-NH2	3	0.899432713	5.698298139
911.4882331	928.510183	4.953254982	PI 42:11	LMGP06010809	M-	M-NH3	3	0.899432713	5.698298139
911.5818461	942.619733	3.964673861	PI 42:4	LMGP06010495	M-Ch3	M-NH2	2	0.634322666	3.268645333
889.5681622	942.619733	4.054390655	PI 42:4	LMGP06010495	M-2(H2O)	M-NH3	2	0.634322666	3.268645333
888.5687629	940.604083	4.894664441	PI 42:5	LMGP06010524	M-2(H2O)	M-NH2	5	0.690948684	8.454743419
907.5865996	940.604083	4.189492607	PI 42:5	LMGP06010524	M-oh	M-NH2	5	0.690948684	8.454743419
909.5671548	940.604083	4.992347778	PI 42:5	LMGP06010524	M-Ch3	M-NH2	5	0.690948684	8.454743419
887.5547383	940.604083	1.696374569	PI 42:5	LMGP06010524	M-2(H2O)	M-NH3	5	0.690948684	8.454743419
787.531935	940.604083	3.801125041	PI 42:5	LMGP06010524	M-Ch3	M-C4H10O5	5	0.690948684	8.454743419
886.5504639	938.588433	2.08287296	PI 42:6	LMGP06010555	M-2(H2O)	M-NH2	2	0.227846952	2.455693904
943.5460376	938.588433	1.735233954	PI 42:6	LMGP06010555	M+Na-2h	M-NH2	2	0.227846952	2.455693904
884.53704	936.572783	4.464222541	PI 42:7	LMGP06010525	M-2(H2O)	M-NH2	3	0.300527997	3.901583991
941.5299644	936.572783	1.287156802	PI 42:7	LMGP06010525	M+Na-2h	M-NH2	3	0.300527997	3.901583991
918.5389144	936.572783	0.020848395	PI 42:7	LMGP06010525	M-H	M-NH3	3	0.300527997	3.901583991
903.5141477	934.557133	1.456537022	PI 42:8	LMGP06010556	M-Ch3	M-NH2	4	0.766631572	7.066526289
918.5389144	934.557133	0.540826954	PI 42:8	LMGP06010556	M-	M-NH2	4	0.766631572	7.066526289
916.5221016	934.557133	1.265134928	PI 42:8	LMGP06010556	M-H	M-NH3	4	0.766631572	7.066526289
919.5315858	934.557133	2.832631176	PI 42:8	LMGP06010556	M-Ch3	M	4	0.766631572	7.066526289
915.5161851	932.541483	0.778746275	PI 42:9	LMGP06010587	M-H	M-NH2	3	0.93865644	5.815969321
916.5221016	932.541483	0.704933615	PI 42:9	LMGP06010587	M-	M-NH2	3	0.93865644	5.815969321
915.5161851	932.541483	1.341765611	PI 42:9	LMGP06010587	M-	M-NH3	3	0.93865644	5.815969321
813.5460564	952.604083	2.201067412	PI 43:6	LMGP06010005	M-H	M-C4H10O5	1	0	1
941.5299644	958.557133	1.193965124	PI 44:10	LMGP06010814	M-H	M-NH2	3	0.440703453	4.322110359
941.5299644	958.557133	0.646224204	PI 44:10	LMGP06010814	M-	M-NH3	3	0.440703453	4.322110359
841.4753724	958.557133	3.794447917	PI 44:10	LMGP06010814	M+Na-2h	M-C4H10O5	3	0.440703453	4.322110359
975.4965607	954.525833	4.161582923	PI 44:12	LMGP06010951	M+Na-2h	M	1	0	1
869.5497668	970.651033	3.046633975	PI 44:4	LMGP06010693	M+K-2h	M-C4H10O5	1	0	1
867.5298548	968.635383	1.347007255	PI 44:5	LMGP06010723	M+K-2h	M-C4H10O5	1	0	1
792.5484318	966.619733	2.816151805	PI 44:6	LMGP06010754	M-2(H2O)	M-C4H10O5	2	0.285985535	2.571971069
813.5460564	966.619733	2.117426342	PI 44:6	LMGP06010754	M-Ch3	M-C4H10O5	2	0.285985535	2.571971069
932.5549556	964.604083	0.333566622	PI 44:7	LMGP06010724	M-Ch3	M-NH3	2	0.192561366	2.385122732
811.5272675	964.604083	1.132159881	PI 44:7	LMGP06010724	M-Ch3	M-C4H10O5	2	0.192561366	2.385122732
909.5415221	962.588433	0.870746342	PI 44:8	LMGP06010755	M-2(H2O)	M-NH3	3	0.270899929	3.812699788
809.516919	962.588433	4.372993499	PI 44:8	LMGP06010755	M-Ch3	M-C4H10O5	3	0.270899929	3.812699788
926.566497	962.588433	0.764597921	PI 44:8	LMGP06010755	M-2(H2O)	M	3	0.270899929	3.812699788
732.4382224	764.483968	4.844469232	PI O-30:2	LMGP06030005	M-Ch3	M-NH3	1	0	1
746.5126891	782.530918	3.79679475	PI O-31:0	LMGP06020006	M-2(H2O)	M	2	0.813372369	3.626744738
765.5256507	782.530918	3.280764619	PI O-31:0	LMGP06020006	M-oh	M	2	0.813372369	3.626744738
784.4654265	780.515268	2.572215704	PI O-31:1	LMGP06020007	M+Na-2h	M-NH3	1	0	1
800.4948747	796.546568	0.195576389	PI O-32:0	LMGP06020021	M+Na-2h	M-NH3	1	0	1
775.4855175	792.515268	4.70203899	PI O-32:2	LMGP06030009	M-H	M-NH2	5	0.11981321	5.599066048
797.4722442	792.515268	1.262117182	PI O-32:2	LMGP06030009	M+Na-2h	M-NH2	5	0.11981321	5.599066048
813.4480093	792.515268	3.615539244	PI O-32:2	LMGP06030009	M+K-2h	M-NH2	5	0.11981321	5.599066048
774.4851847	792.515268	4.751712544	PI O-32:2	LMGP06030009	M-H	M-NH3	5	0.11981321	5.599066048
775.4855175	792.515268	4.039534921	PI O-32:2	LMGP06030009	M-	M-NH3	5	0.11981321	5.599066048
774.5447458	810.562218	4.599027049	PI O-33:0	LMGP06020023	M-2(H2O)	M	1	0	1
775.4855175	806.530918	4.682322484	PI O-33:2	LMGP06020010	M-Ch3	M-NH2	3	0.12699664	3.380989919
811.4889525	806.530918	2.552413746	PI O-33:2	LMGP06020010	M+Na-2h	M-NH2	3	0.12699664	3.380989919
774.4851847	806.530918	4.60714578	PI O-33:2	LMGP06020010	M-Ch3	M-NH3	3	0.12699664	3.380989919
703.4117677	804.515268	0.898845799	PI O-33:3	LMGP06030012	M+K-2h	M-C4H10O5	1	0	1
803.5174481	820.546568	3.772954998	PI O-34:2	LMGP06020080	M-H	M-NH2	4	0.238198068	4.952792273
841.4753724	820.546568	1.305852411	PI O-34:2	LMGP06020080	M+K-2h	M-NH2	4	0.238198068	4.952792273
840.47068	820.546568	2.511845468	PI O-34:2	LMGP06020080	M+K-2h	M-NH3	4	0.238198068	4.952792273
803.5174481	820.546568	3.133084396	PI O-34:2	LMGP06020080	M-	M-NH3	4	0.238198068	4.952792273
839.4601439	818.530918	0.79415223	PI O-34:3	LMGP06020078	M+K-2h	M-NH2	3	0.458535945	4.375607834
802.5082986	818.530918	4.759003873	PI O-34:3	LMGP06020078	M-	M-NH2	3	0.458535945	4.375607834
800.4948747	818.530918	2.680680841	PI O-34:3	LMGP06020078	M-H	M-NH3	3	0.458535945	4.375607834
800.4948747	816.515268	2.044367994	PI O-34:4	LMGP06020011	M-	M-NH2	3	0.394513666	4.183540999
784.4654265	816.515268	0.480507114	PI O-34:4	LMGP06020011	M-Ch3	M-NH3	3	0.394513666	4.183540999
835.5372254	816.515268	2.840349163	PI O-34:4	LMGP06020011	M+Dan-H	M-C4H10O5	3	0.394513666	4.183540999
783.4610412	814.499618	3.741222059	PI O-34:5	LMGP06030016	M-Ch3	M-NH2	3	0.170344909	3.511034726
797.4722442	814.499618	1.657157116	PI O-34:5	LMGP06030016	M-H	M-NH2	3	0.170344909	3.511034726
797.4722442	814.499618	1.012538763	PI O-34:5	LMGP06030016	M-	M-NH3	3	0.170344909	3.511034726
858.5185369	838.593518	3.539226985	PI O-35:0	LMGP06020025	M+K-2h	M-NH3	1	0	1
856.4994743	836.577868	0.531431486	PI O-35:1	LMGP06020012	M+K-2h	M-NH3	1	0	1
803.5174481	834.562218	3.7695038	PI O-35:2	LMGP06020027	M-Ch3	M-NH2	1	0	1
800.4948747	832.546568	2.695609355	PI O-35:3	LMGP06030039	M-Ch3	M-NH3	2	0.746202169	3.492404339
731.4388232	832.546568	4.229734398	PI O-35:3	LMGP06030039	M+K-2h	M-C4H10O5	2	0.746202169	3.492404339
800.5728765	852.609168	4.260537314	PI O-36:0	LMGP06020071	M-2(H2O)	M-NH2	2	0.437432004	2.874864009
714.5552464	852.609168	1.288034633	PI O-36:0	LMGP06020071	M-	M-C4H10O5	2	0.437432004	2.874864009
871.5253491	850.593518	2.298615072	PI O-36:1	LMGP06020013	M+K-2h	M-NH2	2	0.372729562	2.745459124
814.5719817	850.593518	0.395357378	PI O-36:1	LMGP06020013	M-2(H2O)	M	2	0.372729562	2.745459124
868.5027757	848.577868	3.366622429	PI O-36:2	LMGP06020014	M+K-2h	M-NH3	2	0.632631144	3.265262288
869.5497668	848.577868	3.301030969	PI O-36:2	LMGP06020014	M+Na-2h	M	2	0.632631144	3.265262288
867.4892208	846.562218	3.393900874	PI O-36:3	LMGP06020030	M+K-2h	M-NH2	2	0.98326131	3.966522619
866.4857927	846.562218	1.800019576	PI O-36:3	LMGP06020030	M+K-2h	M-NH3	2	0.98326131	3.966522619
811.5272675	844.546568	2.514461527	PI O-36:4	LMGP06020032	M-oh	M-NH2	2	0.071573921	2.143147841
865.4744431	844.546568	2.369124593	PI O-36:4	LMGP06020032	M+K-2h	M-NH2	2	0.071573921	2.143147841
811.4889525	842.530918	0.405200895	PI O-36:5	LMGP06020075	M-Ch3	M-NH2	3	0.221476161	3.664428483
808.5046941	842.530918	3.590650017	PI O-36:5	LMGP06020075	M-oh	M-NH3	3	0.221476161	3.664428483
862.4530718	842.530918	0.122173407	PI O-36:5	LMGP06020075	M+K-2h	M-NH3	3	0.221476161	3.664428483
887.5547383	866.624818	0.051170769	PI O-37:0	LMGP06020015	M+K-2h	M-NH2	3	0.817774933	5.4533248
886.5504639	866.624818	4.148265261	PI O-37:0	LMGP06020015	M+K-2h	M-NH3	3	0.817774933	5.4533248
887.5986143	866.624818	1.042734825	PI O-37:0	LMGP06020015	M+Na-2h	M	3	0.817774933	5.4533248
828.6047544	880.640468	4.781169824	PI O-38:0	LMGP06020052	M-2(H2O)	M-NH2	1	0	1
897.587596	876.609168	4.252706938	PI O-38:2	LMGP06020017	M+Na-2h	M	1	0	1
879.5490358	874.593518	0.523831448	PI O-38:3	LMGP06020037	M+Na-2h	M-NH2	3	0.508833446	4.526500337
856.5636109	874.593518	4.507213225	PI O-38:3	LMGP06020037	M-H	M-NH3	3	0.508833446	4.526500337
719.5386593	874.593518	0.759960717	PI O-38:3	LMGP06020037	M-oh	M-C4H10O5	3	0.508833446	4.526500337
892.4970427	872.577868	3.296225528	PI O-38:4	LMGP06020018	M+K-2h	M-NH3	3	0.274933434	3.824800302
698.5073987	872.577868	4.073052287	PI O-38:4	LMGP06020018	M-2(H2O)	M-C4H10O5	3	0.274933434	3.824800302
717.5252354	872.577868	3.31290393	PI O-38:4	LMGP06020018	M-oh	M-C4H10O5	3	0.274933434	3.824800302
715.5069364	870.562218	0.277724899	PI O-38:5	LMGP06020086	M-oh	M-C4H10O5	1	0	1
905.495965	868.546568	0.917611852	PI O-38:6	LMGP06020089	M+K-2h	M	1	0	1
885.5510646	866.530918	4.766117426	PI O-38:7	LMGP06030093	M+Dan-H	M-C4H10O5	1	0	1
793.5527061	894.656118	0.907092838	PI O-39:0	LMGP06020038	M+K-2h	M-C4H10O5	1	0	1
895.5852203	890.624818	4.969982306	PI O-39:2	LMGP06030075	M+Na-2h	M-NH2	2	0.240589295	2.481178591
894.5689232	890.624818	4.542570353	PI O-39:2	LMGP06030075	M+Na-2h	M-NH3	2	0.240589295	2.481178591
886.6089653	904.640468	2.593758303	PI O-40:2	LMGP06020040	M-H	M-NH3	1	0	1
886.6089653	902.624818	3.181139738	PI O-40:3	LMGP06020063	M-	M-NH2	2	0.342902245	2.68580449
887.5986143	902.624818	3.660071119	PI O-40:3	LMGP06020063	M-Ch3	M	2	0.342902245	2.68580449
726.5344541	900.609168	0.766693703	PI O-40:4	LMGP06020041	M-2(H2O)	M-C4H10O5	2	0.335283051	2.670566102
937.5576354	900.609168	0.147212149	PI O-40:4	LMGP06020041	M+K-2h	M	2	0.335283051	2.670566102
865.5679545	898.593518	4.606597256	PI O-40:5	LMGP06020065	M-oh	M-NH2	5	0.428642976	7.143214878
864.5685552	898.593518	4.770029092	PI O-40:5	LMGP06020065	M-oh	M-NH3	5	0.428642976	7.143214878
743.5388669	898.593518	0.970764403	PI O-40:5	LMGP06020065	M-oh	M-C4H10O5	5	0.428642976	7.143214878
897.587596	898.593518	1.533480494	PI O-40:5	LMGP06020065	M-H	M	5	0.428642976	7.143214878
935.5427831	898.593518	0.740204224	PI O-40:5	LMGP06020065	M+K-2h	M	5	0.428642976	7.143214878
863.5594057	896.577868	3.303436671	PI O-40:6	LMGP06020084	M-oh	M-NH2	4	0.081342912	4.325371649
879.5490358	896.577868	3.132073905	PI O-40:6	LMGP06020084	M-H	M-NH2	4	0.081342912	4.325371649
879.5490358	896.577868	2.546466118	PI O-40:6	LMGP06020084	M-	M-NH3	4	0.081342912	4.325371649
896.5822413	896.577868	4.87777054	PI O-40:6	LMGP06020084	M-	M	4	0.081342912	4.325371649
860.5368323	894.562218	4.318805953	PI O-40:7	LMGP06030090	M-oh	M-NH3	2	0.428806404	2.857612808
931.5110241	894.562218	0.230409819	PI O-40:7	LMGP06030090	M+K-2h	M	2	0.428806404	2.857612808
796.6368125	934.687418	2.372925223	PI O-42:1	LMGP06020067	M-	M-C4H10O5	1	0	1
953.5979666	932.671768	3.942759964	PI O-42:2	LMGP06020068	M+K-2h	M-NH2	2	-0.10999582	1.780008359
900.6188386	932.671768	3.73149364	PI O-42:2	LMGP06020068	M-Ch3	M-NH3	2	-0.10999582	1.780008359
773.5842214	928.640468	0.778826219	PI O-42:4	LMGP06020069	M-oh	M-C4H10O5	1	0	1
895.5852203	926.624818	2.186869071	PI O-42:5	LMGP06030086	M-Ch3	M-NH2	3	0.242174929	3.726524787
752.5483521	926.624818	2.635870718	PI O-42:5	LMGP06030086	M-2(H2O)	M-C4H10O5	3	0.242174929	3.726524787
771.5707975	926.624818	1.621872796	PI O-42:5	LMGP06030086	M-oh	M-C4H10O5	3	0.242174929	3.726524787
893.5686225	924.609168	1.166490163	PI O-42:6	LMGP06020001	M-Ch3	M-NH2	4	0.465155284	5.860621136
907.5865996	924.609168	3.737425028	PI O-42:6	LMGP06020001	M-H	M-NH2	4	0.465155284	5.860621136
907.5865996	924.609168	4.305271201	PI O-42:6	LMGP06020001	M-	M-NH3	4	0.465155284	5.860621136
750.5395369	924.609168	4.750398162	PI O-42:6	LMGP06020001	M-2(H2O)	M-C4H10O5	4	0.465155284	5.860621136
889.5681622	922.593518	4.261670845	PI O-42:7	LMGP06030001	M-oh	M-NH2	5	0.507320167	7.536600836
869.5497668	922.593518	4.333349436	PI O-42:7	LMGP06030001	M-2(H2O)	M-NH3	5	0.507320167	7.536600836
888.5687629	922.593518	4.871031407	PI O-42:7	LMGP06030001	M-oh	M-NH3	5	0.507320167	7.536600836
767.5390746	922.593518	1.170600471	PI O-42:7	LMGP06030001	M-oh	M-C4H10O5	5	0.507320167	7.536600836
959.5391737	922.593518	3.191332356	PI O-42:7	LMGP06030001	M+K-2h	M	5	0.507320167	7.536600836
913.5093141	944.547358	3.790376682	PIM1 30:0	LMGP15010002	M-Ch3	M-NH2	1	0	1
919.5315858	972.578658	0.695945106	PIM1 32:0	LMGP15010003	M-2(H2O)	M-NH3	3	0.366685252	4.100055755
833.5140513	972.578658	4.609725096	PIM1 32:0	LMGP15010003	M-H	M-C4H10O5	3	0.366685252	4.100055755
834.5232008	972.578658	2.708065836	PIM1 32:0	LMGP15010003	M-	M-C4H10O5	3	0.366685252	4.100055755
939.5245804	970.563008	3.29341871	PIM1 32:1	LMGP15010004	M-Ch3	M-NH2	2	0.786701018	3.573402036
934.5377918	970.563008	4.138056294	PIM1 32:1	LMGP15010004	M-2(H2O)	M	2	0.786701018	3.573402036
969.5688218	986.594308	0.545196523	PIM1 33:0	LMGP15010009	M-H	M-NH2	5	0.312018033	6.560090163
952.5644416	986.594308	0.625726548	PIM1 33:0	LMGP15010009	M-oh	M-NH3	5	0.312018033	6.560090163
969.5688218	986.594308	1.077369823	PIM1 33:0	LMGP15010009	M-	M-NH3	5	0.312018033	6.560090163
833.5140513	986.594308	4.594918473	PIM1 33:0	LMGP15010009	M-Ch3	M-C4H10O5	5	0.312018033	6.560090163
848.5391162	986.594308	2.400542969	PIM1 33:0	LMGP15010009	M-	M-C4H10O5	5	0.312018033	6.560090163
969.5688218	1000.609958	0.487590432	PIM1 34:0	LMGP15010006	M-Ch3	M-NH2	4	0.450187792	5.800751166
861.550857	1000.609958	1.021741087	PIM1 34:0	LMGP15010006	M-H	M-C4H10O5	4	0.450187792	5.800751166
883.5327656	1000.609958	0.930463812	PIM1 34:0	LMGP15010006	M+Na-2h	M-C4H10O5	4	0.450187792	5.800751166
862.5551313	1000.609958	2.002036182	PIM1 34:0	LMGP15010006	M-	M-C4H10O5	4	0.450187792	5.800751166
860.5368323	998.594308	4.658823226	PIM1 34:1	LMGP15010007	M-	M-C4H10O5	1	0	1
857.5191341	996.578658	0.601542723	PIM1 34:2	LMGP15010017	M-H	M-C4H10O5	1	0	1
818.4708836	992.547358	2.469411515	PIM1 34:4	LMGP15010029	M-2(H2O)	M-C4H10O5	2	-0.090164744	1.819670513
837.4948261	992.547358	3.013908737	PIM1 34:4	LMGP15010029	M-oh	M-C4H10O5	2	-0.090164744	1.819670513
861.550857	1014.625608	0.958347997	PIM1 35:0	LMGP15010012	M-Ch3	M-C4H10O5	1	0	1
873.5533521	1012.609958	3.473682088	PIM1 35:1	LMGP15010013	M-H	M-C4H10O5	1	0	1
857.5191341	1010.594308	0.543724318	PIM1 35:2	LMGP15010035	M-Ch3	M-C4H10O5	2	0.766588003	3.533176005
872.5423439	1010.594308	0.850311326	PIM1 35:2	LMGP15010035	M-	M-C4H10O5	2	0.766588003	3.533176005
873.5533521	1026.625608	3.377556096	PIM1 36:1	LMGP15010019	M-Ch3	M-C4H10O5	2	0.496159013	2.992318025
888.5687629	1026.625608	3.91741822	PIM1 36:1	LMGP15010019	M-	M-C4H10O5	2	0.496159013	2.992318025
869.5497668	1024.609958	4.555678776	PIM1 36:2	LMGP15010025	M-oh	M-C4H10O5	2	0.627283732	3.254567464
885.5510646	1024.609958	1.200486184	PIM1 36:2	LMGP15010025	M-H	M-C4H10O5	2	0.627283732	3.254567464
883.5327656	1022.594308	1.38761749	PIM1 36:3	LMGP15010031	M-H	M-C4H10O5	2	0.992359597	3.984719194
884.53704	1022.594308	4.34639748	PIM1 36:3	LMGP15010031	M-	M-C4H10O5	2	0.992359597	3.984719194
887.5986143	1042.656908	2.656929883	PIM1 37:0	LMGP15010036	M-oh	M-C4H10O5	1	0	1
885.5510646	1038.625608	1.136145908	PIM1 37:2	LMGP15010043	M-Ch3	M-C4H10O5	1	0	1
883.5327656	1036.609958	1.417090245	PIM1 37:3	LMGP15010049	M-Ch3	M-C4H10O5	2	0.090037163	2.180074327
919.5315858	1036.609958	0.240059658	PIM1 37:3	LMGP15010049	M+Na-2h	M-C4H10O5	2	0.090037163	2.180074327
883.488474	916.507816	2.271712063	PIP 34:1	LMGP07010001	M-oh	M-NH2	1	0	1
813.4480093	952.507816	0.332501532	PIP 37:4	LMGP07010002	M-H	M-C4H10O5	1	0	1
895.5169693	754.454991	4.77480363	PPA 34:1	LMGP11010001	M+Dan-H	M-NH2	3	0.056973441	3.170920324
753.445044	754.454991	3.508473933	PPA 34:1	LMGP11010001	M-H	M	3	0.056973441	3.170920324
911.535328	754.454991	4.290538841	PPA 34:1	LMGP11010001	M+Dan-H	M	3	0.056973441	3.170920324
746.4441811	780.470641	3.573799223	PPA 36:2	LMGP11010002	M-oh	M-NH3	1	0	1
579.2961295	595.312152	4.538073053	PS 21:1;O	LMGP20040015	M-	M-NH2	1	0	1
611.2622806	607.312152	3.256440129	PS 22:2;O	LMGP20040019	M+Na-2h	M-NH3	2	0.859622064	3.719244127
628.2860763	607.312152	1.277246927	PS 22:2;O	LMGP20040019	M+Na-2h	M	2	0.859622064	3.719244127
619.2867254	637.322717	3.361736822	PS 23:2;O2	LMGP20040009	M-H	M-NH3	1	0	1
601.2780382	653.317632	0.50549531	PS 23:2;O3	LMGP20040011	M-2(H2O)	M-NH2	2	0.695672732	3.391345465
619.2867254	653.317632	2.537063393	PS 23:2;O3	LMGP20040011	M-oh	M-NH3	2	0.695672732	3.391345465
619.2867254	635.307067	2.546088727	PS 23:3;O2	LMGP20040010	M-	M-NH2	2	0.695672732	3.391345465
601.2780382	635.307067	0.346744277	PS 23:3;O2	LMGP20040010	M-oh	M-NH3	2	0.695672732	3.391345465
605.3438869	623.379837	3.370351345	PS 24:0	LMGP03010027	M-H	M-NH3	1	0	1
619.2867254	651.338367	3.366163478	PS 24:2;O2	LMGP20040005	M-Ch3	M-NH3	1	0	1
579.2961295	667.333282	4.082654418	PS 24:2;O3	LMGP20040007	M-H	M-Serine	2	0.879153768	3.758307536
601.2780382	667.333282	3.945792675	PS 24:2;O3	LMGP20040007	M+Na-2h	M-Serine	2	0.879153768	3.758307536
670.2512118	649.322717	2.126979152	PS 24:3;O2	LMGP20040006	M+K-2h	M-NH2	1	0	1
605.3438869	637.395487	3.374685409	PS 25:0	LMGP03010001	M-Ch3	M-NH3	2	-0.01915083	1.961698339
657.3182648	637.395487	1.140511046	PS 25:0	LMGP03010001	M+K-2h	M-NH3	2	-0.01915083	1.961698339
611.2622806	677.317632	3.728756741	PS 25:4;O3	LMGP20040026	M+Na-2h	M-Serine	2	0.422861371	2.845722742
625.2807398	677.317632	4.476243372	PS 25:4;O3	LMGP20040026	M-2(H2O)	M-NH2	2	0.422861371	2.845722742
650.4046059	651.411137	1.180285204	PS 26:0	LMGP03010931	M-H	M	2	0.151415747	2.302831494
672.3865145	651.411137	1.040077398	PS 26:0	LMGP03010931	M+Na-2h	M	2	0.151415747	2.302831494
641.3361272	677.354017	4.886953234	PS 26:3;O2	LMGP20040031	M-2(H2O)	M	1	0	1
713.2728721	693.348932	2.724797341	PS 26:3;O3	LMGP20040032	M+K-2h	M-NH3	1	0	1
711.2538407	691.333282	2.158488561	PS 26:4;O3	LMGP20040030	M+K-2h	M-NH3	1	0	1
669.373616	665.426787	1.986564805	PS 27:0	LMGP03010047	M+Na-2h	M-NH3	5	0.161837353	5.809186766
685.3508462	665.426787	3.018062869	PS 27:0	LMGP03010047	M+K-2h	M-NH3	5	0.161837353	5.809186766
650.4046059	665.426787	1.080285723	PS 27:0	LMGP03010047	M-Ch3	M	5	0.161837353	5.809186766
664.4205711	665.426787	1.629215078	PS 27:0	LMGP03010047	M-H	M	5	0.161837353	5.809186766
665.4248455	665.426787	2.917675183	PS 27:0	LMGP03010047	M-	M	5	0.161837353	5.809186766
605.3438869	693.385317	2.239916871	PS 27:2;O2	LMGP20040024	M-H	M-Serine	1	0	1
664.4205711	679.442437	1.522017894	PS 28:0	LMGP03010028	M-Ch3	M	2	0.350324579	2.700649159
678.4365364	679.442437	2.059623377	PS 28:0	LMGP03010028	M-H	M	2	0.350324579	2.700649159
605.3438869	707.400967	2.266219158	PS 28:2;O2	LMGP20040001	M-Ch3	M-Serine	3	-0.055387646	2.833837062
657.3182648	707.400967	1.802139359	PS 28:2;O2	LMGP20040001	M+K-2h	M-Serine	3	-0.055387646	2.833837062
864.4745461	707.400967	4.977303308	PS 28:2;O2	LMGP20040001	M+Dan-H	M	3	-0.055387646	2.833837062
678.4365364	693.458087	1.945893787	PS 29:0	LMGP03010050	M-Ch3	M	3	0.659368177	4.97810453
692.4476266	693.458087	4.55753725	PS 29:0	LMGP03010050	M-H	M	3	0.659368177	4.97810453
693.4567761	693.458087	1.890452337	PS 29:0	LMGP03010050	M-	M	3	0.659368177	4.97810453
690.4342027	691.442437	1.351275058	PS 29:1	LMGP03010051	M-H	M	1	0	1
692.4476266	707.473737	4.537922837	PS 30:0	LMGP03010889	M-Ch3	M	1	0	1
690.4342027	705.458087	1.395304765	PS 30:1	LMGP03010074	M-Ch3	M	1	0	1
841.4753724	701.426787	2.802112578	PS 30:3	LMGP03010054	M+Dan-H	M-NH3	1	0	1
713.3910659	749.411532	0.979295247	PS 30:3;O3	LMGP20040036	M-2(H2O)	M	1	0	1
840.47068	699.411137	1.668617135	PS 30:4	LMGP03010056	M+Dan-H	M-NH2	2	0.561059172	3.122118344
839.4601439	699.411137	2.207572863	PS 30:4	LMGP03010056	M+Dan-H	M-NH3	2	0.561059172	3.122118344
859.5276828	719.473737	4.718645653	PS 31:1	LMGP03010006	M+Dan-H	M-NH3	1	0	1
858.5185369	717.458087	2.890673832	PS 31:2	LMGP03010078	M+Dan-H	M-NH2	1	0	1
856.4994743	715.442437	1.871046528	PS 31:3	LMGP03010079	M+Dan-H	M-NH2	1	0	1
661.3887813	713.426787	2.688913374	PS 31:4	LMGP03010081	M-2(H2O)	M-NH2	1	0	1
647.4649095	735.505037	0.340618844	PS 32:0	LMGP03010029	M-H	M-Serine	1	0	1
[truncated: 449 more rows]
